# Supplementary material for: PGE2 Modulates Uterine Luminal Fluid Composition and Endometrial Function in Dairy Heifers During Diestrus
Source: Animals (Basel). 2026 Mar 28;16(7):1037. doi: 10.3390/ani16071037 (PMC13072008; doi:10.3390/ani16071037)
Supplement: Supplementary file 1 [file animals-16-01037-s001.zip]

Archive with 3 entries (2 files):
- animals-4193262-supplemental/
- animals-4193262-supplemental/animals-4193262-supplemental.pdf
- animals-4193262-supplemental/supplement table S1-S10.xlsx
