# Supplementary material for: PGE2 Modulates Uterine Luminal Fluid Composition and Endometrial Function in Dairy Heifers During Diestrus
Source: Animals (Basel). 2026 Mar 28;16(7):1037. doi: 10.3390/ani16071037 (PMC13072008; doi:10.3390/ani16071037)
Supplement: Supplementary file 1 [file animals-16-01037-s001.zip › animals-4193262-supplemental/supplement table S1-S10.xlsx]

## Sheet: Table S1
	Table S1 Ultrasonographic assessment of ovarian structures in heifers
	group	heifers		US at day 0		US at day 7	US at day 15
	CON	1		R: 2.3 cm follicle		R: 2.7 cm cavitary CL (CLcav)	R: 2.6 cm CL
				L: several < 0.5cm follicles		L: several < 0.5 cm follicles	L: 1.3 cm follicle
		2	R: several < 0.5 cm follicles			R: several < 0.5 cm follicles	R: 1.0 cm follicle
			L: 2.1 cm follicles			L: 2.4 cm CLcav	L: 2.7 cm CL
		3	R: 1.9 cm follicle			R: 2.8 cm CLcav	R: 3.0 cm CL
			L: several < 0.5 cm follicles			L: several < 0.5 cm follicles	L: 2.3 cm follicle
		4	R: 2.0 cm follicle			R: 3.0 cm CLcav	R: 3.6 cm CLcav
			L: several < 0.5 cm follicles			L: several < 0.5 cm follicles	L: 2.6 cm follicle
		5	R: several < 0.5 cm follicles			R: several < 0.5 cm follicles	R: 1.8 cm follicle
			L: 2.1 cm follicle			L: 2.7 cm CLcav	L: 3.3 cm CL
		6	R: several < 0.5 cm follicles			R: several < 0.5 cm follicles	R: 2.5 cm follicle
			L: 2.2 cm follicle			L: 2.9 cm CLcav	L: 3.0 cm CL
	PGE2	1	R: several < 0.5 cm follicles L: 2.1 cm follicle			R: several < 0.5 cm follicles	R: 2.3 cm follicle
						L: 2.4 cm CLcav	L: 2.7 cm CL
		2	R: several < 0.5 cm follicles			R: several < 0.5 cm follicles	R: 1.7 cm follicle
			L: 2.2 cm follicle			L: 2.7 cm CLcav	L: 3.3 cm CLcav
		3	R: 1.8 cm follicle			R: 3.2 cm CLcav	R: 3.3 cm CL
			L: several < 0.5 cm follicles			L: several < 0.5 cm follicles	L: 1.8 cm follicle
		4	R: several < 0.5 cm follicles			R: several < 0.5 cm follicles	R: 2.1 cm follicle
			L:1.7 cm follicle			L: 2.7 cm CLcav	L: 3.0 cm CL
		5	R: 2.3 cm follicle			R: 2.6 cm CLcav	R: 3.2 cm CL
			L: several < 0.5 cm follicles			L: several < 0.5 cm follicles	L: 1.7 cm follicle
		6	R: several < 0.5 cm follicles			R: several < 0.5 cm follicles	R: 1.9 cm follicle
			L: 2.3 cm follicle			L: 2.8 cm CL	L: 3.0 cm CL
	US: ultrasonography; CL: corpus luteum; R: right; L: left; CLcav: cavitary corpus luteum.

## Sheet: Table S2
Table S2. Primer pairs used for real time quantitative PCR
Gene	Forward primers (5’-3’)	Reverse Primers (5’-3’)
RPS9	CTGAAGCTGATCGGCGAGTA	GGGTCTTTCTCATCCAGCGT
IFNAR1	TGTGAATCAGCTCTACCCGC	GTCAGCGGTTTCAAGTCAGG
IFNAR2	GGGTAAACACGACGGACATG	TCTCAAACTCTGGTGGGTCC
ISG15	CCAACCAGTGTCTGCAGAGA	CCCTAGCATCTTCACCGTCA
MX2	GGGCAGCGGAATCATCACCCG	AGCTGCTGCGTAATGTTGCGGTA
GRP	ATTCCGAGGACGTCAGCAAC	TTGCTTCTTTGAGGGAGGCG

## Sheet: Table S3
Table S3 The analysis of differentially abundance proteins (DAPs) between CON and PGE2 groups
Protein accession	Protein description	Gene name	PEG2/CON Fold Change	PEG2/CON P-value	Regulated Type
A0A140T881	Apolipoprotein E OS=Bos taurus OX=9913 GN=APOE PE=3 SV=2	APOE	2.24003	7.17263e-05	Up
A0A3Q1LMK4	Macrophage colony-stimulating factor 1 OS=Bos taurus OX=9913 GN=CSF1 PE=4 SV=1	CSF1	1.94178	0.00010362	Up
A0A3Q1LR40	Lipoprotein lipase OS=Bos taurus OX=9913 GN=LIPG PE=3 SV=1	LIPG	1.55461	0.0124498	Up
A0A3Q1LRR3	Cellular communication network factor 1 OS=Bos taurus OX=9913 GN=CCN1 PE=3 SV=1	CCN1	1.74285	0.0151735	Up
A0A3Q1LYB4	Syntaxin 3 OS=Bos taurus OX=9913 GN=STX3 PE=3 SV=1	STX3	1.50155	0.000621171	Up
A0A3Q1M2L5	phosphatidylinositol-4,5-bisphosphate 3-kinase OS=Bos taurus OX=9913 GN=PIK3CG PE=3 SV=1	PIK3CG	2.20779	0.00118153	Up
A0A3Q1M739	Tyrosine-protein phosphatase non-receptor type OS=Bos taurus OX=9913 GN=PTPN6 PE=3 SV=1	PTPN6	1.56982	8.42065e-08	Up
A0A3Q1M8B3	Hormone-sensitive lipase OS=Bos taurus OX=9913 GN=LIPE PE=3 SV=1	LIPE	1.61405	0.00399884	Up
A0A3Q1ME65	Signal transducer and activator of transcription OS=Bos taurus OX=9913 GN=STAT1 PE=3 SV=1	STAT1	1.54696	3.89423e-05	Up
A0A3Q1MHG9	Tyrosine-protein kinase OS=Bos taurus OX=9913 GN=SYK PE=3 SV=1	SYK	1.636	1.9547e-06	Up
A0A3Q1MMD9	1-phosphatidylinositol 4,5-bisphosphate phosphodiesterase gamma OS=Bos taurus OX=9913 GN=PLCG2 PE=4 SV=1	PLCG2	1.70584	3.16177e-05	Up
A0A3Q1MQV3	Thrombospondin-1 OS=Bos taurus OX=9913 GN=THBS1 PE=3 SV=1	THBS1	1.62544	0.000211486	Up
A0A3Q1MRR6	Protein kinase C delta type OS=Bos taurus OX=9913 GN=PRKCD PE=3 SV=1	PRKCD	1.53716	1.70474e-05	Up
A0A3Q1NLC4	CCAAT/enhancer-binding protein OS=Bos taurus OX=9913 GN=CEBPB PE=3 SV=1	CEBPB	1.60272	0.000804166	Up
A0JNC1	Phosphatidate cytidylyltransferase 2 OS=Bos taurus OX=9913 GN=CDS2 PE=2 SV=1	CDS2	1.55747	0.000329074	Up
A1A4I4	Serine/threonine-protein kinase N1 OS=Bos taurus OX=9913 GN=PKN1 PE=2 SV=1	PKN1	1.65471	2.03507e-05	Up
A3KN51	TSG101 protein OS=Bos taurus OX=9913 GN=TSG101 PE=2 SV=1	TSG101	1.66499	0.000470631	Up
A5D7S7	Lysyl oxidase homolog OS=Bos taurus OX=9913 GN=LOX PE=2 SV=1	LOX	1.53205	0.0370042	Up
A5PKG9	Tyrosine-protein kinase OS=Bos taurus OX=9913 GN=FGR PE=2 SV=1	FGR	1.70142	6.78619e-06	Up
A7E3S4	RAF proto-oncogene serine/threonine-protein kinase OS=Bos taurus OX=9913 GN=RAF1 PE=2 SV=1	RAF1	1.58971	0.00275847	Up
E1B876	NCK associated protein 1 like OS=Bos taurus OX=9913 GN=NCKAP1L PE=4 SV=3	NCKAP1L	1.84953	8.73453e-05	Up
E1BDG5	Protein Wnt OS=Bos taurus OX=9913 GN=WNT5A PE=3 SV=1	WNT5A	1.81664	7.67938e-05	Up
E1BGU4	Phospholipase A2 OS=Bos taurus OX=9913 GN=PLA2G10 PE=3 SV=1	PLA2G10	1.73641	6.42932e-05	Up
E1BIG6	Transferrin receptor protein 1 OS=Bos taurus OX=9913 GN=TFRC PE=3 SV=3	TFRC	2.19127	1.45903e-06	Up
E1BPU0	non-specific serine/threonine protein kinase OS=Bos taurus OX=9913 GN=LRRK2 PE=4 SV=3	LRRK2	1.57307	0.00126568	Up
F1MJS9	protein-tyrosine-phosphatase OS=Bos taurus OX=9913 GN=PTPRC PE=1 SV=3	PTPRC	1.70158	1.23386e-07	Up
F1MKH8	72 kDa type IV collagenase OS=Bos taurus OX=9913 GN=MMP2 PE=3 SV=1	MMP2	1.86059	4.49169e-05	Up
F1MKU1	RNA helicase OS=Bos taurus OX=9913 GN=RIGI PE=3 SV=3	RIGI	1.63703	6.44066e-05	Up
F1MQ37	Myosin heavy chain 9 OS=Bos taurus OX=9913 GN=MYH9 PE=1 SV=3	MYH9	1.56737	1.65467e-08	Up
F1MQ78	Arachidonate 5-lipoxygenase OS=Bos taurus OX=9913 GN=ALOX5 PE=3 SV=1	ALOX5	1.91502	2.34318e-06	Up
F1N169	Filamin A OS=Bos taurus OX=9913 GN=FLNA PE=1 SV=3	FLNA	1.66066	9.33659e-08	Up
F1N2W0	Prostaglandin reductase 1 OS=Bos taurus OX=9913 GN=PTGR1 PE=3 SV=1	PTGR1	2.01746	4.27886e-06	Up
F1N650	Annexin OS=Bos taurus OX=9913 GN=ANXA1 PE=3 SV=1	ANXA1	1.69171	1.86666e-05	Up
F1N720	Toll-like receptor 2 OS=Bos taurus OX=9913 GN=TLR2 PE=3 SV=1	TLR2	2.52852	0.00370209	Up
O02741	Ubiquitin-like protein ISG15 OS=Bos taurus OX=9913 GN=ISG15 PE=1 SV=3	ISG15	2.51528	1.39138e-06	Up
O46521	Cytochrome b-245 light chain OS=Bos taurus OX=9913 GN=CYBA PE=2 SV=3	CYBA	1.81037	8.54346e-05	Up
O46522	Cytochrome b-245 heavy chain OS=Bos taurus OX=9913 GN=CYBB PE=2 SV=1	CYBB	1.77789	1.89534e-06	Up
O46631	Tyrosine-protein phosphatase non-receptor type substrate 1 OS=Bos taurus OX=9913 GN=SIRPA PE=2 SV=1	SIRPA	1.69603	0.000541344	Up
P00514	cAMP-dependent protein kinase type I-alpha regulatory subunit OS=Bos taurus OX=9913 GN=PRKAR1A PE=1 SV=2	PRKAR1A	1.53996	0.00010861	Up
P00974	Pancreatic trypsin inhibitor OS=Bos taurus OX=9913 PE=1 SV=2	--	1.65241	0.000180229	Up
P06623	2',3'-cyclic-nucleotide 3'-phosphodiesterase OS=Bos taurus OX=9913 GN=CNP PE=1 SV=2	CNP	1.52618	0.000623097	Up
P07507	Matrix Gla protein OS=Bos taurus OX=9913 GN=MGP PE=1 SV=1	MGP	2.13105	0.00119224	Up
P10096	Glyceraldehyde-3-phosphate dehydrogenase OS=Bos taurus OX=9913 GN=GAPDH PE=1 SV=4	GAPDH	1.50782	4.30951e-05	Up
P12624	Myristoylated alanine-rich C-kinase substrate OS=Bos taurus OX=9913 GN=MARCKS PE=1 SV=6	MARCKS	1.53493	0.000149005	Up
P20959	Insulin-like growth factor-binding protein 3 OS=Bos taurus OX=9913 GN=IGFBP3 PE=1 SV=3	IGFBP3	1.89139	1.60033e-06	Up
P22226	Cathelicidin-1 OS=Bos taurus OX=9913 GN=CATHL1 PE=1 SV=2	CATHL1	1.63493	2.12373e-07	Up
P28782	Protein S100-A8 OS=Bos taurus OX=9913 GN=S100A8 PE=1 SV=2	S100A8	1.97213	3.20214e-06	Up
P40673	High mobility group protein B2 OS=Bos taurus OX=9913 GN=HMGB2 PE=1 SV=3	HMGB2	1.7733	9.60085e-06	Up
P48616	Vimentin OS=Bos taurus OX=9913 GN=VIM PE=1 SV=3	VIM	1.57278	1.13077e-05	Up
P50291	Follistatin OS=Bos taurus OX=9913 GN=FST PE=2 SV=2	FST	1.76183	0.026278	Up
P60712	Actin, cytoplasmic 1 OS=Bos taurus OX=9913 GN=ACTB PE=1 SV=1	ACTB	1.56136	1.51796e-06	Up
P61585	Transforming protein RhoA OS=Bos taurus OX=9913 GN=RHOA PE=1 SV=1	RHOA	1.55419	3.57442e-05	Up
P61625	Integrin alpha-L OS=Bos taurus OX=9913 GN=ITGAL PE=1 SV=1	ITGAL	1.5642	0.000134758	Up
P62833	Ras-related protein Rap-1A OS=Bos taurus OX=9913 GN=RAP1A PE=1 SV=1	RAP1A	1.66626	0.0001799	Up
P62871	Guanine nucleotide-binding protein G(I)/G(S)/G(T) subunit beta-1 OS=Bos taurus OX=9913 GN=GNB1 PE=1 SV=3	GNB1	1.5283	0.000359392	Up
P63212	Guanine nucleotide-binding protein G(I)/G(S)/G(O) subunit gamma-2 OS=Bos taurus OX=9913 GN=GNG2 PE=1 SV=2	GNG2	1.89583	5.5154e-05	Up
P79105	Protein S100-A12 OS=Bos taurus OX=9913 GN=S100A12 PE=1 SV=3	S100A12	1.95641	0.000117382	Up
P81265	Polymeric immunoglobulin receptor OS=Bos taurus OX=9913 GN=PIGR PE=2 SV=1	PIGR	1.59313	1.39596e-05	Up
Q05204	Lysosome-associated membrane glycoprotein 1 OS=Bos taurus OX=9913 GN=LAMP1 PE=1 SV=2	LAMP1	1.65951	0.000249374	Up
Q08DB4	Copine-1 OS=Bos taurus OX=9913 GN=CPNE1 PE=1 SV=1	CPNE1	1.51333	0.000531873	Up
Q08DN8	Flotillin-1 OS=Bos taurus OX=9913 GN=FLOT1 PE=2 SV=1	FLOT1	1.54216	2.9627e-07	Up
Q0VCK9	Vacuole membrane protein 1 OS=Bos taurus OX=9913 GN=VMP1 PE=2 SV=1	VMP1	1.64042	0.00601247	Up
Q1RMS1	V-type proton ATPase subunit a OS=Bos taurus OX=9913 GN=TCIRG1 PE=2 SV=1	TCIRG1	1.63466	2.74052e-05	Up
Q27955	Voltage-gated potassium channel subunit beta-2 OS=Bos taurus OX=9913 GN=KCNAB2 PE=1 SV=1	KCNAB2	1.77652	0.000927445	Up
Q28901	6-phosphofructo-2-kinase/fructose-2,6-bisphosphatase 3 (Fragment) OS=Bos taurus OX=9913 GN=PFKFB3 PE=1 SV=2	PFKFB3	1.51132	0.00411886	Up
Q2HJ49	Moesin OS=Bos taurus OX=9913 GN=MSN PE=2 SV=3	MSN	1.54251	8.95763e-05	Up
Q2HJ65	Core histone macro-H2A OS=Bos taurus OX=9913 GN=MACROH2A1 PE=1 SV=1	MACROH2A1	1.54786	5.78746e-05	Up
Q2KJ93	Cell division control protein 42 homolog OS=Bos taurus OX=9913 GN=CDC42 PE=1 SV=1	CDC42	1.55047	0.000386618	Up
Q3B7N2	Alpha-actinin-1 OS=Bos taurus OX=9913 GN=ACTN1 PE=2 SV=1	ACTN1	1.70123	1.61831e-05	Up
Q3MHP2	Ras-related protein Rab-11B OS=Bos taurus OX=9913 GN=RAB11B PE=2 SV=3	RAB11B	1.54661	4.65379e-05	Up
Q5E9H3	Tyrosine-protein kinase OS=Bos taurus OX=9913 GN=FES PE=2 SV=1	FES	1.64137	1.34012e-06	Up
Q5E9U1	P2X purinoceptor 4 OS=Bos taurus OX=9913 GN=P2RX4 PE=2 SV=1	P2RX4	1.67264	0.000492554	Up
Q863C3	Gastrin-releasing peptide OS=Bos taurus OX=9913 GN=GRP PE=1 SV=3	GRP	1.7092	0.000131617	Up
Q8HZJ5	Ras-related protein Rab-27B OS=Bos taurus OX=9913 GN=RAB27B PE=2 SV=3	RAB27B	1.68888	0.00984559	Up
Q92176	Coronin-1A OS=Bos taurus OX=9913 GN=CORO1A PE=1 SV=3	CORO1A	1.79176	1.87453e-05	Up
Q95115	Signal transducer and activator of transcription 5A OS=Bos taurus OX=9913 GN=STAT5A PE=2 SV=2	STAT5A	1.56637	0.000242141	Up
Q9BDR7	High affinity immunoglobulin epsilon receptor subunit gamma OS=Bos taurus OX=9913 GN=FCER1G PE=3 SV=1	FCER1G	1.79519	6.36841e-06	Up
Q9GJW7	Gamma-aminobutyric acid receptor-associated protein OS=Bos taurus OX=9913 GN=GABARAP PE=3 SV=2	GABARAP	2.31461	0.000114776	Up
Q9GMB8	Serine--tRNA ligase, cytoplasmic OS=Bos taurus OX=9913 GN=SARS1 PE=2 SV=3	SARS1	1.60255	8.32672e-06	Up
Q9TU25	Ras-related C3 botulinum toxin substrate 2 OS=Bos taurus OX=9913 GN=RAC2 PE=2 SV=1	RAC2	1.88619	9.04559e-05	Up
A0A140T8C0	Interferon regulatory factor OS=Bos taurus OX=9913 GN=IRF1 PE=3 SV=1	IRF1	2.72978	0.000561093	Up
A0A3Q1LJT8	phosphatidylinositol-3,4,5-trisphosphate 5-phosphatase OS=Bos taurus OX=9913 GN=INPP5D PE=3 SV=1	INPP5D	1.76537	2.64875e-05	Up
A0A3Q1LKU2	Caspase recruitment domain family member 9 OS=Bos taurus OX=9913 GN=CARD9 PE=4 SV=1	CARD9	1.93526	0.00415367	Up
A0A3Q1LN00	E3 ubiquitin-protein ligase CBL OS=Bos taurus OX=9913 GN=CBL PE=4 SV=1	CBL	1.54064	0.00091654	Up
A0A3Q1LNQ6	Ribosomal protein S6 kinase OS=Bos taurus OX=9913 GN=RPS6KA2 PE=3 SV=1	RPS6KA2	1.55758	0.000384529	Up
A0A3Q1LRK5	Rho family-interacting cell polarization regulator 2 OS=Bos taurus OX=9913 GN=RIPOR2 PE=3 SV=1	RIPOR2	1.52789	0.0113642	Up
A0A3Q1LY00	Protein PALS1 OS=Bos taurus OX=9913 GN=PALS1 PE=1 SV=1	PALS1	1.87644	0.0212654	Up
A0A3Q1M4A6	Matrix metallopeptidase 12 OS=Bos taurus OX=9913 GN=MMP12 PE=3 SV=1	MMP12	1.90022	0.00119784	Up
A0A3Q1M5Z4	Major prion protein OS=Bos taurus OX=9913 GN=PRNP PE=2 SV=1	PRNP	1.71201	0.000342175	Up
A0A3Q1M6K1	peptidylprolyl isomerase OS=Bos taurus OX=9913 GN=PTPRJ PE=3 SV=1	PTPRJ	1.50483	9.55367e-06	Up
A0A3Q1M893	Transient receptor potential cation channel subfamily M member 2 OS=Bos taurus OX=9913 GN=TRPM2 PE=3 SV=1	TRPM2	1.67914	0.00264657	Up
A0A3Q1MYA3	Tyrosine-protein kinase OS=Bos taurus OX=9913 GN=HCK PE=3 SV=1	HCK	1.55894	0.000171914	Up
A0A3Q1N803	Interleukin 1 receptor associated kinase 3 OS=Bos taurus OX=9913 GN=IRAK3 PE=4 SV=1	IRAK3	2.19332	0.0202427	Up
A0A3Q1NCB1	WASP actin nucleation promoting factor OS=Bos taurus OX=9913 GN=WAS PE=4 SV=1	WAS	1.72174	5.73556e-06	Up
A0A3Q1ND05	Rho-associated protein kinase OS=Bos taurus OX=9913 GN=ROCK1 PE=3 SV=1	ROCK1	1.51915	3.13619e-05	Up
A0JN71	SAM and SH3 domain-containing protein 3 OS=Bos taurus OX=9913 GN=SASH3 PE=2 SV=2	SASH3	1.80085	0.000672918	Up
A2VDN8	Coronin OS=Bos taurus OX=9913 GN=CORO1C PE=2 SV=1	CORO1C	1.59077	0.000745154	Up
A2VE21	Coatomer subunit gamma-2 OS=Bos taurus OX=9913 GN=COPG2 PE=2 SV=1	COPG2	1.524	0.00732642	Up
A4IF97	Myosin regulatory light chain 12B OS=Bos taurus OX=9913 GN=MYL12B PE=2 SV=1	MYL12B	1.58509	2.93855e-05	Up
A5D7D1	Alpha-actinin-4 OS=Bos taurus OX=9913 GN=ACTN4 PE=2 SV=1	ACTN4	1.53216	5.9021e-06	Up
A5PJP1	Biogenesis of lysosome-related organelles complex 1 subunit 3 OS=Bos taurus OX=9913 GN=BLOC1S3 PE=2 SV=1	BLOC1S3	1.57097	0.0111374	Up
A5PJU9	Septin-1 OS=Bos taurus OX=9913 GN=SEPTIN1 PE=2 SV=1	SEPTIN1	2.57302	0.000451055	Up
A5PJV0	Transcription factor MafG OS=Bos taurus OX=9913 GN=MAFG PE=2 SV=1	MAFG	2.22434	0.000294681	Up
A6N9I4	RAS guanyl-releasing protein 2 OS=Bos taurus OX=9913 GN=RASGRP2 PE=2 SV=1	RASGRP2	2.45762	3.04259e-06	Up
A6QLH6	N-terminal kinase-like protein OS=Bos taurus OX=9913 GN=SCYL1 PE=2 SV=1	SCYL1	1.60063	0.04159	Up
A6QQP7	Dysferlin OS=Bos taurus OX=9913 GN=DYSF PE=2 SV=1	DYSF	1.73013	0.000168849	Up
A6QQV8	Delta(14)-sterol reductase LBR OS=Bos taurus OX=9913 GN=LBR PE=2 SV=1	LBR	1.6802	5.33816e-05	Up
A7MB62	Actin-related protein 2 OS=Bos taurus OX=9913 GN=ACTR2 PE=1 SV=1	ACTR2	1.67315	0.00010734	Up
A7MB70	Semaphorin-3C OS=Bos taurus OX=9913 GN=SEMA3C PE=2 SV=1	SEMA3C	1.52007	0.0154794	Up
A7MB78	Glycogen [starch] synthase, muscle OS=Bos taurus OX=9913 GN=GYS1 PE=2 SV=1	GYS1	1.63399	3.14105e-05	Up
A7YWK3	Keratin, type II cytoskeletal 73 OS=Bos taurus OX=9913 GN=KRT73 PE=2 SV=1	KRT73	1.83819	0.00915876	Up
E1BA60	Ras-related protein Rab OS=Bos taurus OX=9913 GN=RAB32 PE=3 SV=1	RAB32	1.6131	0.000265999	Up
E1BE66	phosphatidylinositol-4,5-bisphosphate 3-kinase OS=Bos taurus OX=9913 GN=PIK3CD PE=3 SV=3	PIK3CD	1.70767	0.000822637	Up
E1BH40	RCR-type E3 ubiquitin transferase OS=Bos taurus OX=9913 GN=MYCBP2 PE=3 SV=3	MYCBP2	1.51372	0.037287	Up
E1BIV2	Regulator of G protein signaling 14 OS=Bos taurus OX=9913 GN=RGS14 PE=4 SV=3	RGS14	1.53839	0.000345472	Up
E1BME6	hexokinase OS=Bos taurus OX=9913 GN=HK2 PE=3 SV=3	HK2	1.71491	0.00115052	Up
F1MET0	procollagen-lysine 5-dioxygenase OS=Bos taurus OX=9913 GN=PLOD3 PE=4 SV=1	PLOD3	1.60578	0.000812125	Up
F1MHS5	Protein S100-A9 OS=Bos taurus OX=9913 GN=S100A9 PE=3 SV=3	S100A9	1.9569	1.88834e-05	Up
F1MN93	DNA topoisomerase I OS=Bos taurus OX=9913 GN=TOP1 PE=3 SV=2	TOP1	1.51466	2.84933e-05	Up
F1N2K1	Prenylcysteine oxidase 1 OS=Bos taurus OX=9913 GN=PCYOX1 PE=1 SV=2	PCYOX1	1.53737	3.12994e-05	Up
F2Z4J6	Transcription initiation factor IIB OS=Bos taurus OX=9913 GN=GTF2B PE=3 SV=1	GTF2B	1.55199	0.00179689	Up
G3N131	Histone H1.1 OS=Bos taurus OX=9913 GN=H1-1 PE=1 SV=1	H1-1	1.99431	3.08219e-05	Up
G3N2D8	Glutathione hydrolase OS=Bos taurus OX=9913 GN=GGT1 PE=1 SV=2	GGT1	1.58946	0.000483844	Up
G3X811	Beta-arrestin-2 OS=Bos taurus OX=9913 GN=ARRB2 PE=3 SV=1	ARRB2	1.69621	3.73348e-05	Up
G5E5G8	Diacylglycerol kinase OS=Bos taurus OX=9913 GN=DGKZ PE=3 SV=2	DGKZ	2.43997	0.00150676	Up
O46414	Ferritin heavy chain OS=Bos taurus OX=9913 GN=FTH1 PE=2 SV=3	FTH1	1.56855	5.48114e-05	Up
O77774	Neutrophil cytosol factor 1 OS=Bos taurus OX=9913 GN=NCF1 PE=2 SV=1	NCF1	1.80506	3.30308e-05	Up
P01156	Neurotensin/neuromedin N OS=Bos taurus OX=9913 GN=NTS PE=1 SV=3	NTS	1.84799	0.000128804	Up
P02584	Profilin-1 OS=Bos taurus OX=9913 GN=PFN1 PE=1 SV=2	PFN1	1.5549	3.87084e-05	Up
P10575	Glutaredoxin-1 OS=Bos taurus OX=9913 GN=GLRX PE=1 SV=3	GLRX	1.65531	0.000123404	Up
P13384	Insulin-like growth factor-binding protein 2 OS=Bos taurus OX=9913 GN=IGFBP2 PE=1 SV=2	IGFBP2	1.67824	5.23214e-08	Up
P13752	BOLA class I histocompatibility antigen, alpha chain BL3-6 OS=Bos taurus OX=9913 PE=2 SV=1	--	1.79525	7.25415e-05	Up
P13753	BOLA class I histocompatibility antigen, alpha chain BL3-7 OS=Bos taurus OX=9913 PE=2 SV=1	--	1.54657	0.00117153	Up
P14568	Argininosuccinate synthase OS=Bos taurus OX=9913 GN=ASS1 PE=2 SV=1	ASS1	1.66679	0.000116663	Up
P46162	Beta-defensin 4 OS=Bos taurus OX=9913 GN=DEFB4 PE=1 SV=3	DEFB4	2.00902	0.00152262	Up
P46165	Beta-defensin 7 OS=Bos taurus OX=9913 GN=DEFB7 PE=1 SV=3	DEFB7	4.9902	4.11379e-08	Up
P46167	Beta-defensin 9 (Fragment) OS=Bos taurus OX=9913 GN=DEFB9 PE=1 SV=3	DEFB9	2.62614	4.37749e-05	Up
P61157	Actin-related protein 3 OS=Bos taurus OX=9913 GN=ACTR3 PE=1 SV=3	ACTR3	1.64125	1.29712e-07	Up
P61223	Ras-related protein Rap-1b OS=Bos taurus OX=9913 GN=RAP1B PE=2 SV=1	RAP1B	1.81523	2.36415e-05	Up
Q05443	Lumican OS=Bos taurus OX=9913 GN=LUM PE=1 SV=1	LUM	1.83094	6.55132e-05	Up
Q08D83	Reticulon-3 OS=Bos taurus OX=9913 GN=RTN3 PE=2 SV=1	RTN3	1.52246	9.46132e-06	Up
Q08DN7	Proto-oncogene vav OS=Bos taurus OX=9913 GN=VAV1 PE=2 SV=1	VAV1	1.51538	5.38981e-05	Up
Q08DU9	Heterochromatin protein 1-binding protein 3 OS=Bos taurus OX=9913 GN=HP1BP3 PE=2 SV=1	HP1BP3	1.55746	9.24536e-06	Up
Q0VCM4	Glycogen phosphorylase, liver form OS=Bos taurus OX=9913 GN=PYGL PE=2 SV=1	PYGL	1.72819	8.72844e-07	Up
Q1RMT8	Interleukin-1 receptor-associated kinase 4 OS=Bos taurus OX=9913 GN=IRAK4 PE=2 SV=1	IRAK4	1.86909	0.00360418	Up
Q29RS5	Retinoic acid receptor responder protein 2 OS=Bos taurus OX=9913 GN=RARRES2 PE=2 SV=1	RARRES2	1.52154	0.00497664	Up
Q2KJA1	Endophilin-A2 OS=Bos taurus OX=9913 GN=SH3GL1 PE=2 SV=1	SH3GL1	1.52899	0.00361595	Up
Q2YDN8	Inactive serine/threonine-protein kinase VRK3 OS=Bos taurus OX=9913 GN=VRK3 PE=2 SV=1	VRK3	1.60734	0.00282071	Up
Q32LN1	Ubiquitin-conjugating enzyme E2 H OS=Bos taurus OX=9913 GN=UBE2H PE=2 SV=1	UBE2H	1.50904	0.00209511	Up
Q3MHR7	Actin-related protein 2/3 complex subunit 2 OS=Bos taurus OX=9913 GN=ARPC2 PE=1 SV=1	ARPC2	1.66567	1.31427e-05	Up
Q3SX33	Thy-1 cell surface antigen OS=Bos taurus OX=9913 GN=THY1 PE=1 SV=1	THY1	1.72089	0.0001408	Up
Q3SX43	Ras-related GTP-binding protein A OS=Bos taurus OX=9913 GN=RRAGA PE=2 SV=1	RRAGA	1.70813	3.00159e-05	Up
Q3SZA1	Rho-related GTP-binding protein RhoF OS=Bos taurus OX=9913 GN=RHOF PE=2 SV=1	RHOF	1.73796	0.000106401	Up
Q3T0C6	Sodium/potassium-transporting ATPase subunit beta-3 OS=Bos taurus OX=9913 GN=ATP1B3 PE=2 SV=1	ATP1B3	1.60689	0.0207215	Up
Q3T0D8	Ragulator complex protein LAMTOR1 OS=Bos taurus OX=9913 GN=LAMTOR1 PE=2 SV=1	LAMTOR1	1.63216	0.000993934	Up
Q3T0F9	Growth factor receptor-bound protein 2 OS=Bos taurus OX=9913 GN=GRB2 PE=2 SV=1	GRB2	1.64277	0.000387643	Up
Q3T114	2-iminobutanoate/2-iminopropanoate deaminase OS=Bos taurus OX=9913 GN=RIDA PE=2 SV=3	RIDA	1.50792	2.66053e-05	Up
Q3ZBD7	Glucose-6-phosphate isomerase OS=Bos taurus OX=9913 GN=GPI PE=2 SV=4	GPI	1.51069	0.000265315	Up
Q58CQ9	Pantetheinase OS=Bos taurus OX=9913 GN=VNN1 PE=1 SV=1	VNN1	1.51185	0.00115354	Up
Q5E9F7	Cofilin-1 OS=Bos taurus OX=9913 GN=CFL1 PE=2 SV=3	CFL1	1.53436	3.5113e-05	Up
Q9TTY5	Platelet-activating factor receptor OS=Bos taurus OX=9913 GN=PTAFR PE=1 SV=2	PTAFR	2.14405	7.35799e-05	Up
Q9XSC9	Transcobalamin-2 OS=Bos taurus OX=9913 GN=TCN2 PE=1 SV=1	TCN2	1.7522	3.4773e-05	Up
A0A3Q1LF81	DNA ligase OS=Bos taurus OX=9913 GN=LIG3 PE=3 SV=1	LIG3	1.57984	0.000406236	Up
A0A3Q1LGJ5	Nitric oxide synthase OS=Bos taurus OX=9913 GN=NOS2 PE=3 SV=1	NOS2	2.90675	1.06772e-07	Up
A0A3Q1LHV0	CD44 antigen OS=Bos taurus OX=9913 GN=CD44 PE=4 SV=1	CD44	1.5502	0.000233144	Up
A0A3Q1LMN6	Peroxidasin OS=Bos taurus OX=9913 GN=PXDN PE=4 SV=1	PXDN	1.58166	0.000429428	Up
A0A3Q1LR63	hexokinase OS=Bos taurus OX=9913 GN=HK3 PE=1 SV=1	HK3	1.73319	7.77431e-06	Up
A0A3Q1LST6	Carbonic anhydrase 4 OS=Bos taurus OX=9913 GN=CA4 PE=3 SV=1	CA4	1.75932	0.000207253	Up
A0A3Q1LZI8	inositol-phosphate phosphatase OS=Bos taurus OX=9913 GN=IMPA2 PE=3 SV=1	IMPA2	1.61721	9.77141e-06	Up
A0A3Q1M2B1	Peptidyl-glycine alpha-amidating monooxygenase OS=Bos taurus OX=9913 GN=PAM PE=3 SV=1	PAM	1.55315	0.00104703	Up
A0A3Q1M334	non-specific serine/threonine protein kinase OS=Bos taurus OX=9913 GN=STK10 PE=3 SV=1	STK10	1.51677	1.38032e-05	Up
A0A3Q1M3P5	ADAM metallopeptidase domain 28 OS=Bos taurus OX=9913 GN=ADAM28 PE=4 SV=1	ADAM28	1.84191	0.000183386	Up
A0A3Q1M465	Sorbitol dehydrogenase OS=Bos taurus OX=9913 GN=SORD PE=1 SV=1	SORD	1.74005	0.00847257	Up
A0A3Q1M978	Programmed cell death 6 OS=Bos taurus OX=9913 GN=PDCD6 PE=4 SV=1	PDCD6	1.62203	0.000866168	Up
A0A3Q1MAH3	Endoplasmic reticulum junction formation protein lunapark OS=Bos taurus OX=9913 GN=LNPK PE=3 SV=1	LNPK	2.43646	0.0021421	Up
A0A3Q1MFA5	Caspase 1 OS=Bos taurus OX=9913 GN=CASP1 PE=3 SV=1	CASP1	1.61479	1.00607e-05	Up
A0A3Q1MG98	Sodium-dependent phosphate transport protein 2B OS=Bos taurus OX=9913 GN=SLC34A2 PE=3 SV=1	SLC34A2	1.54412	0.00210141	Up
A0A3Q1MGP0	Protein kinase C OS=Bos taurus OX=9913 GN=PRKCB PE=3 SV=1	PRKCB	1.84003	4.04823e-05	Up
A0A3Q1MGP1	complement subcomponent C1r OS=Bos taurus OX=9913 GN=C1R PE=4 SV=1	C1R	1.53574	2.17242e-05	Up
A0A3Q1MHQ3	Sulfatase 2 OS=Bos taurus OX=9913 GN=SULF2 PE=3 SV=1	SULF2	1.91908	0.00233289	Up
A0A3Q1MKE9	Interleukin-1 OS=Bos taurus OX=9913 GN=IL1RN PE=3 SV=1	IL1RN	1.5666	0.00369384	Up
A0A3Q1MLQ7	Talin 1 OS=Bos taurus OX=9913 GN=TLN1 PE=1 SV=1	TLN1	1.54158	1.03084e-07	Up
A0A3Q1MP24	non-specific protein-tyrosine kinase OS=Bos taurus OX=9913 GN=PTK2B PE=4 SV=1	PTK2B	1.79259	0.00125618	Up
A0A3Q1MSH7	Dihydropyrimidine dehydrogenase [NADP(+)] OS=Bos taurus OX=9913 GN=DPYD PE=3 SV=1	DPYD	1.57724	1.70615e-05	Up
A0A3Q1MSP7	dynamin GTPase OS=Bos taurus OX=9913 GN=DNM2 PE=3 SV=1	DNM2	1.53632	2.80658e-05	Up
A0A3Q1MT90	Long-chain-fatty-acid--CoA ligase OS=Bos taurus OX=9913 GN=ACSL6 PE=3 SV=1	ACSL6	1.85605	7.60877e-06	Up
A0A3Q1MZ57	[histone H3]-trimethyl-L-lysine(4) demethylase OS=Bos taurus OX=9913 GN=KDM5A PE=3 SV=1	KDM5A	1.76502	0.00196818	Up
A0A3Q1N7W2	Serine/threonine-protein kinase VRK1 OS=Bos taurus OX=9913 GN=VRK1 PE=3 SV=1	VRK1	1.55353	4.96637e-05	Up
A0A3Q1N939	DNA dC->dU-editing enzyme APOBEC-3G OS=Bos taurus OX=9913 GN=APOBEC3Z1 PE=3 SV=1	APOBEC3Z1	2.41273	7.60735e-05	Up
A2VDL2	Solute carrier family 2, facilitated glucose transporter member 3 OS=Bos taurus OX=9913 GN=SLC2A3 PE=2 SV=1	SLC2A3	1.77624	6.80916e-05	Up
A2VDZ0	Serine/threonine-protein phosphatase 2A 56 kDa regulatory subunit OS=Bos taurus OX=9913 GN=PPP2R5A PE=2 SV=1	PPP2R5A	1.68869	0.00221422	Up
A4IFE7	Solute carrier family 35 member F6 OS=Bos taurus OX=9913 GN=SLC35F6 PE=2 SV=1	SLC35F6	1.51391	0.00469494	Up
A4IFJ8	ACTL6A protein OS=Bos taurus OX=9913 GN=ACTL6A PE=2 SV=1	ACTL6A	1.6819	0.0251901	Up
A4IFU2	Ras-related protein Rap-2 OS=Bos taurus OX=9913 GN=RAP2B PE=2 SV=1	RAP2B	1.66083	0.00473275	Up
A5D7T2	MGC148871 protein OS=Bos taurus OX=9913 GN=SMOC2 PE=2 SV=1	SMOC2	2.71689	0.000218698	Up
A5D977	small monomeric GTPase OS=Bos taurus OX=9913 GN=RALB PE=2 SV=1	RALB	1.50415	2.66263e-05	Up
A5PK45	Procollagen galactosyltransferase 1 OS=Bos taurus OX=9913 GN=COLGALT1 PE=2 SV=1	COLGALT1	1.5819	8.49452e-05	Up
A6QLB1	small monomeric GTPase OS=Bos taurus OX=9913 GN=RAB27A PE=2 SV=1	RAB27A	1.55372	9.30052e-05	Up
A6QNX5	Keratin, type II cytoskeletal 78 OS=Bos taurus OX=9913 GN=KRT78 PE=2 SV=1	KRT78	5.6999	0.000665964	Up
A6QPT4	MPO protein OS=Bos taurus OX=9913 GN=MPO PE=1 SV=1	MPO	1.89187	3.06874e-06	Up
A6QQ91	RAS protein activator like-3 OS=Bos taurus OX=9913 GN=RASAL3 PE=2 SV=1	RASAL3	1.87566	0.000363784	Up
A6QQV3	U6 snRNA-associated Sm-like protein LSm2 OS=Bos taurus OX=9913 GN=LSM2 PE=2 SV=1	LSM2	1.56047	0.0199971	Up
A7E3W2	Galectin-3-binding protein OS=Bos taurus OX=9913 GN=LGALS3BP PE=1 SV=1	LGALS3BP	1.68178	4.69103e-07	Up
A7MB64	Inositol 1,4,5-trisphosphate receptor-interacting protein OS=Bos taurus OX=9913 GN=ITPRIP PE=2 SV=1	ITPRIP	1.73989	0.000700821	Up
A7MBH9	G protein subunit alpha i2 OS=Bos taurus OX=9913 GN=GNAI2 PE=2 SV=1	GNAI2	1.69776	2.52767e-05	Up
A7YWG4	Gamma-glutamyl hydrolase OS=Bos taurus OX=9913 GN=GGH PE=2 SV=1	GGH	1.53624	0.0261374	Up
A7Z024	Protein XRP2 OS=Bos taurus OX=9913 GN=RP2 PE=2 SV=1	RP2	1.62565	3.71671e-05	Up
A8YXX7	Trefoil factor 3 OS=Bos taurus OX=9913 GN=TFF3 PE=3 SV=1	TFF3	1.63583	0.000173292	Up
E1B6X6	Bromodomain adjacent to zinc finger domain 1B OS=Bos taurus OX=9913 GN=BAZ1B PE=4 SV=3	BAZ1B	1.54822	0.00515883	Up
E1B8Z4	Signal transducer and activator of transcription OS=Bos taurus OX=9913 GN=STAT2 PE=3 SV=2	STAT2	1.75248	0.00189992	Up
E1B902	Mitogen-activated protein kinase kinase kinase kinase 2 OS=Bos taurus OX=9913 GN=MAP4K2 PE=3 SV=2	MAP4K2	1.51889	0.0284829	Up
E1BCN3	Protein-arginine deiminase OS=Bos taurus OX=9913 GN=PADI4 PE=3 SV=3	PADI4	1.94937	1.85651e-07	Up
E1BCV3	Ras association domain family member 2 OS=Bos taurus OX=9913 GN=RASSF2 PE=4 SV=2	RASSF2	1.72836	0.000850547	Up
E1BEV7	Metalloendopeptidase OS=Bos taurus OX=9913 GN=BMP1 PE=4 SV=3	BMP1	1.67155	0.00940503	Up
E1BF95	Protein phosphatase, Mg2+/Mn2+ dependent 1F OS=Bos taurus OX=9913 GN=PPM1F PE=3 SV=2	PPM1F	1.85771	0.000129536	Up
E1BH60	Phosphoinositide phospholipase C OS=Bos taurus OX=9913 GN=PLCL2 PE=4 SV=3	PLCL2	1.58166	0.024177	Up
E1BIW0	E3 ubiquitin-protein ligase OS=Bos taurus OX=9913 GN=UBR1 PE=3 SV=2	UBR1	1.58386	0.00937101	Up
E1BJW2	STEAP4 metalloreductase OS=Bos taurus OX=9913 GN=STEAP4 PE=1 SV=1	STEAP4	1.60116	1.19662e-05	Up
E1BL67	Oxysterol-binding protein OS=Bos taurus OX=9913 GN=OSBPL2 PE=3 SV=1	OSBPL2	1.61068	0.0312667	Up
E1BNQ0	GPI inositol-deacylase OS=Bos taurus OX=9913 GN=PGAP1 PE=3 SV=1	PGAP1	1.544	0.0330633	Up
F1MCK4	Ras-related protein Rab-4 OS=Bos taurus OX=9913 GN=RAB4B PE=3 SV=3	RAB4B	1.8347	9.97415e-05	Up
F1MD66	Annexin OS=Bos taurus OX=9913 GN=ANXA11 PE=3 SV=3	ANXA11	1.62986	1.67614e-06	Up
F1MFD6	Coronin OS=Bos taurus OX=9913 GN=CORO7 PE=3 SV=3	CORO7	1.67163	3.26344e-06	Up
F1MFG9	Myosin IG OS=Bos taurus OX=9913 GN=MYO1G PE=3 SV=2	MYO1G	1.69493	8.6015e-08	Up
F1MHC2	Syntaxin binding protein 2 OS=Bos taurus OX=9913 GN=STXBP2 PE=1 SV=1	STXBP2	1.52731	7.08557e-06	Up
F1MHR4	Phosphatidylinositol-5-phosphate 4-kinase type 2 alpha OS=Bos taurus OX=9913 GN=PIP4K2A PE=4 SV=2	PIP4K2A	1.5732	0.000274239	Up
F1MHT1	Glycogen debranching enzyme OS=Bos taurus OX=9913 GN=AGL PE=1 SV=2	AGL	1.84705	2.71334e-05	Up
F1MN16	ceramidase OS=Bos taurus OX=9913 GN=NAAA PE=3 SV=3	NAAA	1.67566	0.000231015	Up
F1MPP1	Ras-related protein Rab-21 OS=Bos taurus OX=9913 GN=RAB21 PE=3 SV=2	RAB21	1.68835	1.21393e-05	Up
F1MRZ8	Pleckstrin OS=Bos taurus OX=9913 GN=PLEK PE=4 SV=2	PLEK	1.73423	0.000390635	Up
F1MS32	Apolipoprotein D OS=Bos taurus OX=9913 GN=APOD PE=3 SV=3	APOD	1.79297	8.31543e-05	Up
F1MVY8	Transporter 1, ATP binding cassette subfamily B member OS=Bos taurus OX=9913 GN=TAP1 PE=4 SV=3	TAP1	1.55315	0.000320782	Up
F1MW32	Phospholipid-transporting ATPase OS=Bos taurus OX=9913 GN=ATP11B PE=3 SV=3	ATP11B	1.64113	0.000539706	Up
F1N1H2	Microtubule-associated protein 1S OS=Bos taurus OX=9913 GN=MAP1S PE=4 SV=2	MAP1S	1.50123	0.000168275	Up
F1N2J9	Ras-related protein Rab-8B OS=Bos taurus OX=9913 GN=RAB8B PE=4 SV=1	RAB8B	1.54936	1.96733e-06	Up
F6RA94	sn-1-specific diacylglycerol lipase OS=Bos taurus OX=9913 GN=DAGLB PE=4 SV=1	DAGLB	1.75977	3.15608e-05	Up
G3MXZ0	Lactoperoxidase OS=Bos taurus OX=9913 GN=LPO PE=1 SV=2	LPO	1.59554	0.0212111	Up
G3MYD9	Integrin subunit alpha M OS=Bos taurus OX=9913 GN=ITGAM PE=1 SV=1	ITGAM	2.02996	1.49198e-06	Up
G3MZ71	Keratin 2 OS=Bos taurus OX=9913 GN=KRT2 PE=1 SV=2	KRT2	1.74746	0.00256531	Up
G3N0V2	Keratin, type II cytoskeletal 1 OS=Bos taurus OX=9913 GN=KRT1 PE=1 SV=2	KRT1	2.54858	1.09827e-05	Up
G3X680	Tyrosine-protein kinase OS=Bos taurus OX=9913 GN=BMX PE=3 SV=2	BMX	1.92406	0.00739209	Up
G5E540	Flavin-containing monooxygenase OS=Bos taurus OX=9913 GN=FMO2 PE=3 SV=2	FMO2	1.96265	5.35831e-06	Up
O18815	Beta-defensin C7 (Fragment) OS=Bos taurus OX=9913 PE=2 SV=1	--	2.62365	1.26901e-05	Up
P29105	Hippocalcin-like protein 1 OS=Bos taurus OX=9913 GN=HPCAL1 PE=1 SV=4	HPCAL1	1.85169	0.000344294	Up
P46164	Beta-defensin 6 OS=Bos taurus OX=9913 GN=DEFB6 PE=1 SV=2	DEFB6	2.49833	6.89845e-05	Up
P46166	Beta-defensin 8 OS=Bos taurus OX=9913 GN=DEFB8 PE=1 SV=1	DEFB8	1.63224	0.000462647	Up
P56425	Cathelicidin-7 OS=Bos taurus OX=9913 GN=CATHL7 PE=2 SV=1	CATHL7	1.52452	6.03314e-05	Up
Q05716	Insulin-like growth factor-binding protein 4 OS=Bos taurus OX=9913 GN=IGFBP4 PE=2 SV=1	IGFBP4	2.3735	2.06915e-06	Up
Q08DH9	CCCTC-binding factor OS=Bos taurus OX=9913 GN=CTCF PE=2 SV=1	CTCF	1.50459	0.00792415	Up
Q0V8R5	Pro-interleukin-16 OS=Bos taurus OX=9913 GN=IL16 PE=2 SV=1	IL16	1.80199	6.75606e-06	Up
Q0VBZ9	MARCKS-related protein OS=Bos taurus OX=9913 GN=MARCKSL1 PE=2 SV=1	MARCKSL1	1.86502	1.80475e-05	Up
Q0Z7W6	Thioredoxin-related transmembrane protein 1 OS=Bos taurus OX=9913 GN=TMX1 PE=2 SV=1	TMX1	1.59175	8.68982e-06	Up
Q17QQ2	Thiopurine S-methyltransferase OS=Bos taurus OX=9913 GN=TPMT PE=2 SV=1	TPMT	1.50333	0.000133554	Up
Q1JPB0	Leukocyte elastase inhibitor OS=Bos taurus OX=9913 GN=SERPINB1 PE=2 SV=2	SERPINB1	1.56706	5.48297e-06	Up
Q1LZ92	Core histone macro-H2A OS=Bos taurus OX=9913 GN=MACROH2A2 PE=2 SV=1	MACROH2A2	1.52756	0.00320986	Up
Q1LZ97	RAS guanyl-releasing protein 4 OS=Bos taurus OX=9913 GN=RASGRP4 PE=2 SV=1	RASGRP4	1.80582	4.67218e-05	Up
Q1RMI2	Ras homolog family member G OS=Bos taurus OX=9913 GN=RHOG PE=1 SV=1	RHOG	2.25496	0.000504718	Up
Q2KI97	G-protein coupled receptor 84 OS=Bos taurus OX=9913 GN=GPR84 PE=2 SV=1	GPR84	2.09343	7.08812e-05	Up
Q2KIR3	C-C motif chemokine ligand 24 OS=Bos taurus OX=9913 GN=CCL24 PE=2 SV=1	CCL24	2.01598	0.00041221	Up
Q2NKW0	Biogenesis of lysosome-related organelles complex 1 subunit 1 OS=Bos taurus OX=9913 GN=BLOC1S1 PE=2 SV=1	BLOC1S1	1.54547	0.0337348	Up
Q2T9M8	Synaptosomal-associated protein OS=Bos taurus OX=9913 GN=SNAP23 PE=2 SV=1	SNAP23	1.6689	0.000207013	Up
Q30309	BoLA-DR-alpha OS=Bos taurus OX=9913 GN=BoLA-DRA PE=1 SV=1	BoLA-DRA	1.91717	6.11134e-06	Up
Q32KV6	Nucleotide exchange factor SIL1 OS=Bos taurus OX=9913 GN=SIL1 PE=2 SV=1	SIL1	2.33952	0.00216765	Up
Q32LP7	Src kinase-associated phosphoprotein 2 OS=Bos taurus OX=9913 GN=SKAP2 PE=2 SV=1	SKAP2	1.52689	6.23298e-05	Up
Q3T0C8	PDZ and LIM domain protein 2 OS=Bos taurus OX=9913 GN=PDLIM2 PE=2 SV=1	PDLIM2	1.61708	0.000517184	Up
Q3T0D3	Protein N-terminal glutamine amidohydrolase OS=Bos taurus OX=9913 GN=NTAQ1 PE=1 SV=2	NTAQ1	1.54304	0.000690096	Up
Q3T0H0	Leucine carboxyl methyltransferase 1 OS=Bos taurus OX=9913 GN=LCMT1 PE=2 SV=1	LCMT1	3.32898	0.000264229	Up
Q3T132	Ragulator complex protein LAMTOR2 OS=Bos taurus OX=9913 GN=LAMTOR2 PE=2 SV=1	LAMTOR2	1.56018	0.000172326	Up
Q3T161	Synapse associated protein 1 OS=Bos taurus OX=9913 GN=SYAP1 PE=2 SV=1	SYAP1	2.1031	0.00300661	Up
Q3T181	Leukotriene B4 receptor 1 OS=Bos taurus OX=9913 GN=LTB4R PE=2 SV=1	LTB4R	1.80523	0.000769757	Up
Q3ZBI6	Four and a half LIM domains protein 3 OS=Bos taurus OX=9913 GN=FHL3 PE=2 SV=1	FHL3	1.52948	0.00676588	Up
Q58CQ2	Actin-related protein 2/3 complex subunit 1B OS=Bos taurus OX=9913 GN=ARPC1B PE=1 SV=4	ARPC1B	1.71021	3.44431e-06	Up
Q58DM3	Leukocyte surface antigen CD53 OS=Bos taurus OX=9913 GN=CD53 PE=2 SV=1	CD53	1.95933	0.00260645	Up
Q5EA32	Transient receptor potential cation channel subfamily V member 2 OS=Bos taurus OX=9913 GN=TRPV2 PE=2 SV=1	TRPV2	1.78585	0.00755412	Up
Q5KR47	Tropomyosin alpha-3 chain OS=Bos taurus OX=9913 GN=TPM3 PE=2 SV=1	TPM3	1.6154	6.92181e-05	Up
Q6B411	Lysozyme C, milk isozyme OS=Bos taurus OX=9913 PE=2 SV=1	--	1.67354	0.0023618	Up
Q9TVC8	BoLa class II histocompatibility antigen, DQB*0101 beta chain OS=Bos taurus OX=9913 GN=BoLA-DQB PE=2 SV=1	BoLA-DQB	1.6833	0.000184607	Up
A0A096LNF2	Histone H2A OS=Bos taurus OX=9913 GN=H2AC19 PE=3 SV=1	H2AC19	2.28233	0.000843803	Up
A0A0A0MPA0	SERPIN domain-containing protein OS=Bos taurus OX=9913 GN=LOC784932 PE=1 SV=1	LOC784932	2.12121	5.65838e-07	Up
A0A140T888	1-phosphatidylinositol 4-kinase OS=Bos taurus OX=9913 GN=PI4KA PE=3 SV=2	PI4KA	1.54273	0.00276144	Up
A0A140T899	Translocator protein OS=Bos taurus OX=9913 GN=TSPO PE=3 SV=1	TSPO	1.70034	0.000170243	Up
A0A3Q1LFG8	F-actin-capping protein subunit alpha OS=Bos taurus OX=9913 GN=CAPZA1 PE=1 SV=1	CAPZA1	1.55165	0.000315601	Up
A0A3Q1LFL7	Apoptotic protease-activating factor 1 OS=Bos taurus OX=9913 GN=APAF1 PE=4 SV=1	APAF1	1.67628	8.58798e-05	Up
A0A3Q1LFQ5	Rho guanine nucleotide exchange factor 1 OS=Bos taurus OX=9913 GN=ARHGEF1 PE=4 SV=1	ARHGEF1	1.58596	1.2367e-05	Up
A0A3Q1LH49	Arf-GAP with coiled-coil, ANK repeat and PH domain-containing protein OS=Bos taurus OX=9913 GN=ACAP2 PE=4 SV=1	ACAP2	1.78518	0.0164431	Up
A0A3Q1LI03	peptidylprolyl isomerase OS=Bos taurus OX=9913 GN=FKBP11 PE=4 SV=1	FKBP11	1.656	0.000128491	Up
A0A3Q1LIA1	PTTG1 interacting protein OS=Bos taurus OX=9913 GN=PTTG1IP PE=4 SV=1	PTTG1IP	1.73427	0.000961608	Up
A0A3Q1LIA5	Thromboxane-A synthase OS=Bos taurus OX=9913 GN=TBXAS1 PE=3 SV=1	TBXAS1	1.67202	8.25294e-05	Up
A0A3Q1LIS3	SPARC like 1 OS=Bos taurus OX=9913 GN=SPARCL1 PE=3 SV=1	SPARCL1	2.76082	4.50979e-08	Up
A0A3Q1LJB2	IF rod domain-containing protein OS=Bos taurus OX=9913 GN=KRT13 PE=3 SV=1	KRT13	3.06278	1.18079e-07	Up
A0A3Q1LJG2	Ubiquitin-like modifier-activating enzyme ATG7 OS=Bos taurus OX=9913 GN=ATG7 PE=3 SV=1	ATG7	1.65448	0.00105476	Up
A0A3Q1LJH0	Arf-GAP with SH3 domain, ANK repeat and PH domain-containing protein 1 OS=Bos taurus OX=9913 GN=ASAP1 PE=4 SV=1	ASAP1	1.64176	7.27894e-05	Up
A0A3Q1LK16	Phosphorylase b kinase regulatory subunit OS=Bos taurus OX=9913 GN=PHKB PE=3 SV=1	PHKB	1.52165	0.0239482	Up
A0A3Q1LK48	Cytochrome P450, subfamily IIIA, polypeptide 4 OS=Bos taurus OX=9913 GN=CYP3A74 PE=3 SV=1	CYP3A74	2.53897	1.28968e-05	Up
A0A3Q1LKJ2	Flotillin OS=Bos taurus OX=9913 GN=FLOT2 PE=3 SV=1	FLOT2	1.63444	2.93868e-07	Up
A0A3Q1LKL7	Adhesion G protein-coupled receptor E5 OS=Bos taurus OX=9913 GN=ADGRE5 PE=4 SV=1	ADGRE5	1.61369	8.53984e-05	Up
A0A3Q1LKT6	Syntaxin binding protein 5 OS=Bos taurus OX=9913 GN=STXBP5 PE=3 SV=1	STXBP5	1.51691	0.00201547	Up
A0A3Q1LLL8	RAB20, member RAS onco family OS=Bos taurus OX=9913 GN=RAB20 PE=4 SV=1	RAB20	1.87007	0.00048479	Up
A0A3Q1LLV2	Collagen alpha-2(IV) chain OS=Bos taurus OX=9913 GN=COL4A2 PE=4 SV=1	COL4A2	2.37767	0.000922076	Up
A0A3Q1LM20	Histone H4 OS=Bos taurus OX=9913 GN=LOC112445649 PE=3 SV=1	LOC112445649	1.73433	2.77998e-05	Up
A0A3Q1LMZ8	Septin OS=Bos taurus OX=9913 GN=SEPTIN6 PE=3 SV=1	SEPTIN6	1.73968	3.55347e-05	Up
A0A3Q1LNL9	Septin-5 OS=Bos taurus OX=9913 GN=SEPTIN5 PE=3 SV=1	SEPTIN5	1.54866	0.0393394	Up
A0A3Q1LPG3	RAB44, member RAS onco family OS=Bos taurus OX=9913 GN=RAB44 PE=4 SV=1	RAB44	1.69658	9.53601e-06	Up
A0A3Q1LPU6	Ena/VASP-like protein OS=Bos taurus OX=9913 GN=EVL PE=1 SV=1	EVL	1.56554	0.0291977	Up
A0A3Q1LPW8	Transmembrane channel-like protein OS=Bos taurus OX=9913 GN=TMC6 PE=3 SV=1	TMC6	1.66703	0.042767	Up
A0A3Q1LQ26	Phospholipid-transporting ATPase OS=Bos taurus OX=9913 GN=ATP8A1 PE=3 SV=1	ATP8A1	1.72097	0.000165553	Up
A0A3Q1LQE4	Integrin beta OS=Bos taurus OX=9913 GN=ITGB2 PE=1 SV=1	ITGB2	1.92308	6.55235e-07	Up
A0A3Q1LR41	Cytokine-like nuclear factor N-PAC OS=Bos taurus OX=9913 GN=GLYR1 PE=3 SV=1	GLYR1	1.54695	0.00437879	Up
A0A3Q1LR66	IKAROS family zinc finger 1 OS=Bos taurus OX=9913 GN=IKZF1 PE=4 SV=1	IKZF1	1.81243	0.000408259	Up
A0A3Q1LRE7	GTP-binding protein 1 OS=Bos taurus OX=9913 GN=GTPBP1 PE=4 SV=1	GTPBP1	1.62587	0.00114392	Up
A0A3Q1LRN3	Oxysterol-binding protein OS=Bos taurus OX=9913 GN=OSBPL8 PE=3 SV=1	OSBPL8	1.6416	0.0167914	Up
A0A3Q1LUK6	V-type proton ATPase subunit d 1 OS=Bos taurus OX=9913 GN=ATP6V0D1 PE=3 SV=1	ATP6V0D1	1.52659	5.21578e-06	Up
A0A3Q1LVE3	Leukocyte surface antigen CD47 OS=Bos taurus OX=9913 GN=CD47 PE=4 SV=1	CD47	1.59472	0.000286143	Up
A0A3Q1LWS9	High mobility group nucleosome binding domain 5 OS=Bos taurus OX=9913 GN=HMGN5 PE=1 SV=1	HMGN5	1.68814	9.65627e-05	Up
A0A3Q1LXI8	Transmembrane p24 trafficking protein 3 OS=Bos taurus OX=9913 GN=TMED3 PE=3 SV=1	TMED3	1.59985	0.000208788	Up
A0A3Q1LY89	Myelin expression factor 2 OS=Bos taurus OX=9913 GN=MYEF2 PE=4 SV=1	MYEF2	2.08645	0.00755845	Up
A0A3Q1LYU9	non-specific serine/threonine protein kinase OS=Bos taurus OX=9913 GN=CSNK1G1 PE=3 SV=1	CSNK1G1	1.63961	0.00136736	Up
A0A3Q1LZC0	glycerol kinase OS=Bos taurus OX=9913 GN=GK PE=3 SV=1	GK	2.00162	0.000658821	Up
A0A3Q1LZQ5	Gamma-interferon-inducible lysosomal thiol reductase OS=Bos taurus OX=9913 GN=IFI30 PE=3 SV=1	IFI30	1.58931	0.00311747	Up
A0A3Q1LZU0	Osteopontin OS=Bos taurus OX=9913 GN=SPP1 PE=3 SV=1	SPP1	1.60486	6.38032e-05	Up
A0A3Q1M010	UTP--glucose-1-phosphate uridylyltransferase OS=Bos taurus OX=9913 GN=UGP2 PE=1 SV=1	UGP2	1.61195	2.05036e-05	Up
A0A3Q1M088	Ig-like domain-containing protein OS=Bos taurus OX=9913 GN=BOLA-DRB2 PE=4 SV=1	BOLA-DRB2	2.29558	0.00016483	Up
A0A3Q1M0B7	Serine/threonine-protein phosphatase OS=Bos taurus OX=9913 GN=PPP3CB PE=3 SV=1	PPP3CB	1.82455	0.0390667	Up
A0A3Q1M0N7	Endothelin-converting enzyme 1 OS=Bos taurus OX=9913 GN=ECE1 PE=4 SV=1	ECE1	1.78621	0.000148801	Up
A0A3Q1M104	Phosphorylase b kinase regulatory subunit OS=Bos taurus OX=9913 GN=PHKA2 PE=3 SV=1	PHKA2	2.02015	0.00177529	Up
A0A3Q1M1E4	Adhesion G protein-coupled receptor E1 OS=Bos taurus OX=9913 GN=ADGRE1 PE=3 SV=1	ADGRE1	1.58546	3.20566e-05	Up
A0A3Q1M1X1	Paxillin OS=Bos taurus OX=9913 GN=PXN PE=1 SV=1	PXN	1.56985	0.00367617	Up
A0A3Q1M1Y6	Parvin gamma OS=Bos taurus OX=9913 GN=PARVG PE=3 SV=1	PARVG	1.65801	0.00133599	Up
A0A3Q1M1Y8	RNA helicase OS=Bos taurus OX=9913 GN=DHX16 PE=4 SV=1	DHX16	1.73976	0.000144145	Up
A0A3Q1M1Z2	Tubulin alpha chain OS=Bos taurus OX=9913 GN=TUBA4A PE=3 SV=1	TUBA4A	1.55475	0.00070368	Up
A0A3Q1M2I7	Integrin-linked kinase-associated serine/threonine phosphatase 2C OS=Bos taurus OX=9913 GN=ILKAP PE=3 SV=1	ILKAP	1.64717	0.00970906	Up
A0A3Q1M2U1	Coiled-coil domain containing 88B OS=Bos taurus OX=9913 GN=CCDC88B PE=4 SV=1	CCDC88B	1.6611	2.96035e-05	Up
A0A3Q1M2W3	Voltage-gated hydrogen channel 1 OS=Bos taurus OX=9913 GN=HVCN1 PE=3 SV=1	HVCN1	1.65057	9.41512e-05	Up
A0A3Q1M2Y5	Protein tweety homolog OS=Bos taurus OX=9913 GN=TTYH3 PE=3 SV=1	TTYH3	2.83981	0.0256845	Up
A0A3Q1M443	Synaptotagmin like 1 OS=Bos taurus OX=9913 GN=SYTL1 PE=4 SV=1	SYTL1	1.56957	1.39461e-05	Up
A0A3Q1M469	Phospholipid-transporting ATPase OS=Bos taurus OX=9913 GN=ATP8B4 PE=3 SV=1	ATP8B4	1.75744	5.00075e-05	Up
A0A3Q1M588	Histone domain-containing protein OS=Bos taurus OX=9913 PE=3 SV=1	--	2.47233	4.89109e-05	Up
A0A3Q1M618	6-phosphofructo-2-kinase/fructose-2,6-biphosphatase 4 OS=Bos taurus OX=9913 GN=PFKFB4 PE=3 SV=1	PFKFB4	1.54733	0.00531896	Up
A0A3Q1M6W5	Formin like 1 OS=Bos taurus OX=9913 GN=FMNL1 PE=3 SV=1	FMNL1	1.66602	5.36967e-06	Up
A0A3Q1M723	AMP deaminase OS=Bos taurus OX=9913 GN=AMPD2 PE=3 SV=1	AMPD2	1.71929	0.000369205	Up
A0A3Q1M7L4	F-actin monooxygenase OS=Bos taurus OX=9913 GN=MICAL1 PE=3 SV=1	MICAL1	1.6093	3.85627e-05	Up
A0A3Q1M7R2	Matrix metallopeptidase 19 OS=Bos taurus OX=9913 GN=MMP19 PE=3 SV=1	MMP19	2.14159	0.00151868	Up
A0A3Q1M864	GRB2 associated binding protein 2 OS=Bos taurus OX=9913 GN=GAB2 PE=3 SV=1	GAB2	1.64289	0.0114332	Up
A0A3Q1M9L1	Arf-GAP with coiled-coil, ANK repeat and PH domain-containing protein OS=Bos taurus OX=9913 GN=KCTD11 PE=4 SV=1	KCTD11	2.11399	0.000288459	Up
A0A3Q1MA43	Interferon induced transmembrane protein 1 (9-27) OS=Bos taurus OX=9913 GN=IFITM1 PE=3 SV=1	IFITM1	2.04285	5.06948e-05	Up
A0A3Q1MB94	Apolipoprotein L3 OS=Bos taurus OX=9913 GN=LOC518495 PE=3 SV=1	LOC518495	1.96974	0.011789	Up
A0A3Q1MBJ3	Phosphatidylinositol 4-kinase type 2 OS=Bos taurus OX=9913 GN=PI4K2A PE=3 SV=1	PI4K2A	1.63932	0.0302431	Up
A0A3Q1MBN5	Histone H2B OS=Bos taurus OX=9913 PE=3 SV=1	--	1.84328	0.000101362	Up
A0A3Q1MBS7	RAB6A, member RAS onco family OS=Bos taurus OX=9913 GN=RAB6A PE=4 SV=1	RAB6A	1.50509	3.12624e-05	Up
A0A3Q1MDG4	N-acylglucosamine 2-epimerase OS=Bos taurus OX=9913 GN=RENBP PE=3 SV=1	RENBP	1.57561	0.000329634	Up
A0A3Q1MDT2	Arginase OS=Bos taurus OX=9913 GN=ARG2 PE=3 SV=1	ARG2	1.98048	0.00412173	Up
A0A3Q1MGV4	Interferon regulatory factor 5 OS=Bos taurus OX=9913 GN=IRF5 PE=3 SV=1	IRF5	1.58874	0.00124515	Up
A0A3Q1MGZ4	Triokinase/FMN cyclase OS=Bos taurus OX=9913 GN=TKFC PE=4 SV=1	TKFC	1.51697	5.03068e-06	Up
A0A3Q1MH07	Semaphorin-4A OS=Bos taurus OX=9913 GN=SEMA4A PE=3 SV=1	SEMA4A	1.76052	0.00319217	Up
A0A3Q1MHH4	Bromodomain containing 4 OS=Bos taurus OX=9913 GN=BRD4 PE=4 SV=1	BRD4	1.51426	0.00399101	Up
A0A3Q1MHN9	C-X-C chemokine receptor type 2 OS=Bos taurus OX=9913 GN=CXCR2 PE=3 SV=1	CXCR2	1.67154	7.84046e-06	Up
A0A3Q1MHU3	Engulfment and cell motility 1 OS=Bos taurus OX=9913 GN=ELMO1 PE=4 SV=1	ELMO1	1.79614	3.26919e-06	Up
A0A3Q1MHZ1	GB1/RHD3-type G domain-containing protein OS=Bos taurus OX=9913 GN=LOC512486 PE=3 SV=1	LOC512486	1.51998	3.2833e-05	Up
A0A3Q1MJV3	Cohesin subunit SA OS=Bos taurus OX=9913 GN=STAG2 PE=3 SV=1	STAG2	1.55334	0.000781709	Up
A0A3Q1MJZ8	Spi-1 proto-onco OS=Bos taurus OX=9913 GN=SPI1 PE=3 SV=1	SPI1	1.68601	0.00808426	Up
A0A3Q1MK52	Trafficking protein particle complex subunit 12 OS=Bos taurus OX=9913 GN=TRAPPC12 PE=4 SV=1	TRAPPC12	1.9387	0.0202924	Up
A0A3Q1MK80	Glia maturation factor OS=Bos taurus OX=9913 GN=GMFG PE=1 SV=1	GMFG	1.77726	0.00123393	Up
A0A3Q1MKI4	Neutrophil cytosolic factor 4 OS=Bos taurus OX=9913 GN=NCF4 PE=4 SV=1	NCF4	1.78905	0.000180714	Up
A0A3Q1MLS3	Urokinase-type plasminogen activator OS=Bos taurus OX=9913 GN=PLAU PE=4 SV=1	PLAU	1.80369	7.31184e-05	Up
A0A3Q1MLX7	Signal peptidase complex subunit 1 OS=Bos taurus OX=9913 GN=SPCS1 PE=3 SV=1	SPCS1	1.73357	0.000106308	Up
A0A3Q1MNK0	Diaphanous related formin 2 OS=Bos taurus OX=9913 GN=DIAPH2 PE=4 SV=1	DIAPH2	1.63701	0.00227673	Up
A0A3Q1MPD9	Syntaxin 2 OS=Bos taurus OX=9913 GN=STX2 PE=3 SV=1	STX2	1.50375	0.000205556	Up
A0A3Q1MPG8	1,4-alpha-glucan branching enzyme OS=Bos taurus OX=9913 GN=GBE1 PE=1 SV=1	GBE1	1.5425	2.52161e-05	Up
A0A3Q1MPS0	Dynamin-binding protein OS=Bos taurus OX=9913 GN=DNMBP PE=4 SV=1	DNMBP	1.52887	0.0036119	Up
A0A3Q1MQ27	Carcinoembryonic antigen related cell adhesion molecule 1 OS=Bos taurus OX=9913 GN=CEACAM1 PE=4 SV=1	CEACAM1	1.70366	0.000211635	Up
A0A3Q1MQH2	Actin-related protein 2/3 complex subunit 3 OS=Bos taurus OX=9913 GN=ARPC3 PE=1 SV=1	ARPC3	1.68533	4.62699e-05	Up
A0A3Q1MRR8	Diaphanous related formin 2 OS=Bos taurus OX=9913 GN=DIAPH2 PE=4 SV=1	DIAPH2	1.61081	0.0401494	Up
A0A3Q1MSA5	VPS26, retromer complex component B OS=Bos taurus OX=9913 GN=VPS26B PE=3 SV=1	VPS26B	1.55473	0.0263512	Up
A0A3Q1MTP9	Calcium-transporting ATPase OS=Bos taurus OX=9913 GN=ATP2A3 PE=3 SV=1	ATP2A3	1.58209	1.37436e-06	Up
A0A3Q1MTW8	Neutrophil cytosol factor 2 OS=Bos taurus OX=9913 GN=NCF2 PE=3 SV=1	NCF2	1.70691	2.42024e-05	Up
A0A3Q1MVY3	Tumor necrosis factor receptor superfamily member 6 OS=Bos taurus OX=9913 GN=FAS PE=4 SV=1	FAS	1.65059	0.00258855	Up
A0A3Q1N041	glycerophosphocholine phosphodiesterase OS=Bos taurus OX=9913 GN=GPCPD1 PE=3 SV=1	GPCPD1	1.5429	0.0015621	Up
A0A3Q1N0B0	Histone H2A OS=Bos taurus OX=9913 GN=H2AZ2 PE=3 SV=1	H2AZ2	1.60439	0.000153119	Up
A0A3Q1N456	Multifunctional fusion protein OS=Bos taurus OX=9913 GN=CXCL8 PE=3 SV=1	CXCL8	1.65217	0.00017565	Up
A0A3Q1N4X6	Tyrosine-protein kinase OS=Bos taurus OX=9913 GN=BTK PE=3 SV=1	BTK	1.65783	0.000274789	Up
A0A3Q1NAH0	L-methionine (R)-S-oxide reductase OS=Bos taurus OX=9913 GN=MSRB1 PE=3 SV=1	MSRB1	1.93587	0.00380051	Up
A0A3Q1NDE1	Adducin 3 OS=Bos taurus OX=9913 GN=ADD3 PE=3 SV=1	ADD3	1.61619	3.30457e-05	Up
A0A3Q1NH28	OTU deubiquitinase with linear linkage specificity OS=Bos taurus OX=9913 GN=OTULIN PE=3 SV=1	OTULIN	1.5296	0.0078445	Up
A0A3Q1NJE9	Cell cycle control protein OS=Bos taurus OX=9913 GN=TMEM30A PE=3 SV=1	TMEM30A	1.67466	4.74295e-05	Up
A0A3Q1NLW9	VPS37B subunit of ESCRT-I OS=Bos taurus OX=9913 GN=VPS37B PE=3 SV=1	VPS37B	1.59302	0.00993411	Up
A0A3S5ZPJ1	TBC1 domain family member 10C OS=Bos taurus OX=9913 GN=TBC1D10C PE=4 SV=1	TBC1D10C	1.76229	0.00016209	Up
A0A3S5ZPM3	6-phosphogluconate dehydrogenase, decarboxylating OS=Bos taurus OX=9913 GN=PGD PE=1 SV=1	PGD	1.54378	2.43894e-06	Up
A0A452DI93	Serine protease HTRA1 OS=Bos taurus OX=9913 GN=HTRA1 PE=3 SV=1	HTRA1	2.03303	1.02066e-07	Up
A0A452DIB6	Actin-related protein 2/3 complex subunit 4 OS=Bos taurus OX=9913 GN=ARPC4 PE=3 SV=1	ARPC4	1.6131	9.77258e-06	Up
A0A452DIK9	Arachidonate 5-lipoxygenase-activating protein OS=Bos taurus OX=9913 GN=ALOX5AP PE=3 SV=1	ALOX5AP	1.91413	6.94533e-06	Up
A0A452DIQ2	Glutamine-dependent NAD(+) synthetase OS=Bos taurus OX=9913 GN=NADSYN1 PE=3 SV=1	NADSYN1	1.80809	0.000368599	Up
A0A452DIS6	Rho GDP-dissociation inhibitor 2 OS=Bos taurus OX=9913 GN=ARHGDIB PE=3 SV=1	ARHGDIB	1.51813	2.36026e-06	Up
A0A452DJK3	Histone H2B OS=Bos taurus OX=9913 GN=H2BC18 PE=3 SV=1	H2BC18	1.91808	0.000219362	Up
A0JN72	Chemokine (C-C motif) receptor 1 OS=Bos taurus OX=9913 GN=CCR1 PE=2 SV=1	CCR1	1.6001	0.00139415	Up
A0JNA1	Sphingosine-1-phosphate phosphatase 1 OS=Bos taurus OX=9913 GN=SGPP1 PE=2 SV=1	SGPP1	2.20051	3.82553e-05	Up
A1A4Q6	Peptidase inhibitor 3, skin-derived (SKALP) OS=Bos taurus OX=9913 GN=PI3 PE=2 SV=1	PI3	1.64077	0.0127066	Up
A4FV18	GEM interacting protein OS=Bos taurus OX=9913 GN=GMIP PE=2 SV=1	GMIP	1.60626	0.000164283	Up
A4IF69	NHL repeat-containing protein 2 OS=Bos taurus OX=9913 GN=NHLRC2 PE=2 SV=1	NHLRC2	1.50091	0.00016759	Up
A4IFP2	KRT4 protein OS=Bos taurus OX=9913 GN=KRT4 PE=2 SV=1	KRT4	4.32452	3.05108e-08	Up
A5D7P1	Ribulose-phosphate 3-epimerase OS=Bos taurus OX=9913 GN=RPE PE=2 SV=1	RPE	1.5357	0.0147442	Up
A5PJQ1	DEK protein OS=Bos taurus OX=9913 GN=DEK PE=2 SV=1	DEK	1.67017	0.000467268	Up
A5PJT2	Integrator complex subunit 10 OS=Bos taurus OX=9913 GN=INTS10 PE=2 SV=1	INTS10	1.72028	0.000679423	Up
A5PJY9	CPNE3 protein OS=Bos taurus OX=9913 GN=CPNE3 PE=1 SV=1	CPNE3	1.83543	8.55674e-07	Up
A5PK20	H1.12 linker histone, cluster member OS=Bos taurus OX=9913 GN=H1-12 PE=2 SV=1	H1-12	1.86755	0.000297895	Up
A5PK80	non-specific serine/threonine protein kinase OS=Bos taurus OX=9913 GN=TP53RK PE=2 SV=1	TP53RK	2.10965	0.0493386	Up
A5PKD6	G protein subunit beta 4 OS=Bos taurus OX=9913 GN=GNB4 PE=2 SV=1	GNB4	1.64048	0.000803594	Up
A6H6Y1	BOLA-DQA1 protein OS=Bos taurus OX=9913 GN=BOLA-DQA1 PE=2 SV=1	BOLA-DQA1	1.95346	0.00042324	Up
A6H6Z0	GAPT protein OS=Bos taurus OX=9913 GN=GAPT PE=2 SV=1	GAPT	2.53323	0.000247412	Up
A6QLC1	Protein-arginine deiminase OS=Bos taurus OX=9913 GN=PADI1 PE=2 SV=1	PADI1	2.02562	1.3066e-05	Up
A6QLV1	Sad1 and UNC84 domain containing 2 OS=Bos taurus OX=9913 GN=SUN2 PE=2 SV=1	SUN2	1.81548	0.000168985	Up
A6QLZ3	ARSB protein OS=Bos taurus OX=9913 GN=ARSB PE=2 SV=1	ARSB	2.06895	5.97701e-05	Up
A6QNZ7	Keratin 10 (Epidermolytic hyperkeratosis; keratosis palmaris et plantaris) OS=Bos taurus OX=9913 GN=KRT10 PE=2 SV=1	KRT10	2.53928	1.17142e-05	Up
A6QR35	Secretory carrier-associated membrane protein OS=Bos taurus OX=9913 GN=SCAMP2 PE=1 SV=1	SCAMP2	1.52796	0.000369502	Up
A7MBB0	VCAM1 protein OS=Bos taurus OX=9913 GN=VCAM1 PE=2 SV=1	VCAM1	2.2712	0.00145203	Up
A7YY47	LMNB1 protein OS=Bos taurus OX=9913 GN=LMNB1 PE=1 SV=1	LMNB1	1.54968	1.5332e-06	Up
A8E4P3	STOM protein OS=Bos taurus OX=9913 GN=STOM PE=1 SV=1	STOM	2.01606	3.03314e-06	Up
E1B6Z6	Lipocalin 2 OS=Bos taurus OX=9913 GN=LCN2 PE=1 SV=2	LCN2	1.58941	3.33712e-06	Up
E1B770	Lysophosphatidylcholine acyltransferase 2 OS=Bos taurus OX=9913 GN=LPCAT2 PE=3 SV=2	LPCAT2	1.82765	2.23322e-05	Up
E1B828	LEM domain nuclear envelope protein 2 OS=Bos taurus OX=9913 GN=LEMD2 PE=4 SV=1	LEMD2	1.62598	0.00232252	Up
E1B8X4	NEDD8-activating enzyme E1 regulatory subunit OS=Bos taurus OX=9913 GN=NAE1 PE=3 SV=1	NAE1	1.65052	0.00100814	Up
E1B9N6	Envoplakin OS=Bos taurus OX=9913 GN=EVPL PE=1 SV=2	EVPL	2.03444	0.000914439	Up
E1BA23	AMP deaminase OS=Bos taurus OX=9913 GN=AMPD3 PE=3 SV=3	AMPD3	1.58308	0.000508394	Up
E1BAD2	Peptidase S1 domain-containing protein OS=Bos taurus OX=9913 GN=LOC505658 PE=4 SV=2	LOC505658	1.78812	4.06594e-06	Up
E1BAL7	GB1/RHD3-type G domain-containing protein OS=Bos taurus OX=9913 GN=LOC783604 PE=3 SV=3	LOC783604	1.65665	0.0200674	Up
E1BCF2	Cytokine receptor like factor 3 OS=Bos taurus OX=9913 GN=CRLF3 PE=4 SV=2	CRLF3	1.77189	0.000120591	Up
E1BCH7	MAPK interacting serine/threonine kinase 2 OS=Bos taurus OX=9913 GN=MKNK2 PE=3 SV=1	MKNK2	2.00504	0.0276751	Up
E1BE86	Superoxide dismutase copper chaperone OS=Bos taurus OX=9913 GN=CCS PE=3 SV=1	CCS	1.58093	0.000159355	Up
E1BEE4	GB1/RHD3-type G domain-containing protein OS=Bos taurus OX=9913 GN=GBP4 PE=3 SV=3	GBP4	1.66162	0.00197397	Up
E1BFU9	DENN domain containing 1C OS=Bos taurus OX=9913 GN=DENND1C PE=4 SV=1	DENND1C	1.75316	0.000277477	Up
E1BG25	Melanotransferrin OS=Bos taurus OX=9913 GN=MELTF PE=3 SV=1	MELTF	2.93301	0.0229079	Up
E1BGZ3	AT-rich interaction domain 3A OS=Bos taurus OX=9913 GN=ARID3A PE=4 SV=3	ARID3A	1.67565	0.00262334	Up
E1BHZ4	Zinc finger CCCH-type containing 4 OS=Bos taurus OX=9913 GN=ZC3H4 PE=4 SV=2	ZC3H4	1.70257	0.0457496	Up
E1BI70	Rho GTPase activating protein 45 OS=Bos taurus OX=9913 GN=ARHGAP45 PE=1 SV=3	ARHGAP45	1.73664	3.92924e-06	Up
E1BJW3	Multimerin 2 OS=Bos taurus OX=9913 GN=MMRN2 PE=4 SV=2	MMRN2	1.53056	0.0122069	Up
E1BK38	ATP binding cassette subfamily A member 13 OS=Bos taurus OX=9913 GN=ABCA13 PE=4 SV=3	ABCA13	1.92967	0.00145929	Up
E1BKQ6	Myosin XVIIIA OS=Bos taurus OX=9913 GN=MYO18A PE=3 SV=3	MYO18A	1.56897	3.72517e-06	Up
E1BL89	Transmembrane protein 192 OS=Bos taurus OX=9913 GN=TMEM192 PE=3 SV=3	TMEM192	1.50568	0.000149977	Up
E1BLP0	PML-RARA regulated adaptor molecule 1 OS=Bos taurus OX=9913 GN=PRAM1 PE=4 SV=3	PRAM1	1.5771	1.2269e-05	Up
E1BN78	Thymocyte selection associated family member 2 OS=Bos taurus OX=9913 GN=THEMIS2 PE=3 SV=2	THEMIS2	1.65892	7.12859e-05	Up
E1BNA6	Dedicator of cytokinesis 8 OS=Bos taurus OX=9913 GN=DOCK8 PE=3 SV=2	DOCK8	1.84952	4.19605e-05	Up
E1BNL9	C-type lectin domain containing 5A OS=Bos taurus OX=9913 GN=CLEC5A PE=4 SV=2	CLEC5A	2.08871	3.64461e-05	Up
E1BNM5	Interferon stimulated exonuclease 20 OS=Bos taurus OX=9913 GN=ISG20 PE=4 SV=1	ISG20	2.30764	1.51409e-05	Up
E1BNQ1	PEAK family member 3 OS=Bos taurus OX=9913 GN=PEAK3 PE=4 SV=1	PEAK3	1.86684	0.000701393	Up
F1MB32	Alpha-2-macroglobulin like 1 OS=Bos taurus OX=9913 GN=A2ML1 PE=3 SV=2	A2ML1	2.56773	3.23408e-05	Up
F1MC39	Stromal antigen 1 OS=Bos taurus OX=9913 GN=STAG1 PE=3 SV=3	STAG1	2.27385	0.00664639	Up
F1MCG5	Transporter 2, ATP binding cassette subfamily B member OS=Bos taurus OX=9913 GN=TAP2 PE=3 SV=2	TAP2	1.6018	0.000196732	Up
F1MER7	Heparan sulfate proteoglycan 2 OS=Bos taurus OX=9913 GN=HSPG2 PE=1 SV=2	HSPG2	1.62264	6.34014e-06	Up
F1MF12	RING-type E3 ubiquitin transferase OS=Bos taurus OX=9913 GN=MKRN1 PE=4 SV=3	MKRN1	1.67169	0.0236027	Up
F1MG16	Ig-like domain-containing protein OS=Bos taurus OX=9913 GN=CD300LF PE=4 SV=3	CD300LF	2.14394	0.00358229	Up
F1MGC2	Ribonuclease A family member 2 OS=Bos taurus OX=9913 GN=RNASE2 PE=3 SV=3	RNASE2	2.84616	0.00011612	Up
F1MGZ5	Chloride channel accessory 1 OS=Bos taurus OX=9913 GN=CLCA1 PE=1 SV=3	CLCA1	2.26366	9.23597e-09	Up
F1MI92	protein-serine/threonine phosphatase OS=Bos taurus OX=9913 GN=SSH3 PE=3 SV=1	SSH3	1.51447	0.00177629	Up
F1MJ12	Complement C1s subcomponent OS=Bos taurus OX=9913 GN=C1S PE=4 SV=1	C1S	1.55007	4.91333e-05	Up
F1MJH6	REL proto-onco, NF-kB subunit OS=Bos taurus OX=9913 GN=REL PE=4 SV=3	REL	1.58089	0.000256414	Up
F1MJU5	Ig-like domain-containing protein OS=Bos taurus OX=9913 GN=BOLA-DRB3 PE=1 SV=2	BOLA-DRB3	1.8309	4.48532e-05	Up
F1MKG2	Collagen type VI alpha 2 chain OS=Bos taurus OX=9913 GN=COL6A2 PE=1 SV=3	COL6A2	2.26398	4.02622e-06	Up
F1MM05	MAU2 chromatid cohesion factor homolog OS=Bos taurus OX=9913 GN=MAU2 PE=3 SV=3	MAU2	1.53547	0.0150503	Up
F1MM68	ZnMc domain-containing protein OS=Bos taurus OX=9913 GN=LOC112441463 PE=3 SV=3	LOC112441463	2.07881	0.000221193	Up
F1MM71	Interferon induced protein with tetratricopeptide repeats 1 OS=Bos taurus OX=9913 GN=IFIT1 PE=4 SV=3	IFIT1	2.31917	1.23902e-07	Up
F1MMC7	Myosin IF OS=Bos taurus OX=9913 GN=MYO1F PE=3 SV=2	MYO1F	1.70341	1.36765e-06	Up
F1MMU4	H1.10 linker histone OS=Bos taurus OX=9913 GN=H1-10 PE=1 SV=2	H1-10	1.72216	0.00290825	Up
F1MN89	Adhesion G protein-coupled receptor G3 OS=Bos taurus OX=9913 GN=ADGRG3 PE=4 SV=3	ADGRG3	1.82612	0.00077894	Up
F1MNI4	RAB5B, member RAS onco family OS=Bos taurus OX=9913 GN=RAB5B PE=1 SV=2	RAB5B	1.56717	5.63508e-05	Up
F1MNS9	Protein phosphatase 1 regulatory subunit OS=Bos taurus OX=9913 GN=PPP1R3D PE=4 SV=2	PPP1R3D	1.58258	0.00337949	Up
F1MQF0	Intercellular adhesion molecule 3 OS=Bos taurus OX=9913 GN=ICAM3 PE=3 SV=1	ICAM3	1.51409	2.68433e-06	Up
F1MQW8	Interferon induced protein with tetratricopeptide repeats 2 OS=Bos taurus OX=9913 GN=IFIT2 PE=4 SV=3	IFIT2	2.23563	0.00351784	Up
F1MRT5	Docking protein 1 OS=Bos taurus OX=9913 GN=DOK1 PE=3 SV=2	DOK1	1.80842	0.0219644	Up
F1MTX6	Matrix metallopeptidase 3 OS=Bos taurus OX=9913 GN=MMP3 PE=3 SV=3	MMP3	3.20494	8.08095e-07	Up
F1MU30	TBC1 domain family member 23 OS=Bos taurus OX=9913 GN=TBC1D23 PE=4 SV=3	TBC1D23	1.51466	0.010266	Up
F1MU56	Matrix metallopeptidase 7 OS=Bos taurus OX=9913 GN=MMP7 PE=3 SV=2	MMP7	1.94543	0.000576811	Up
F1MUU5	NLR family member X1 OS=Bos taurus OX=9913 GN=NLRX1 PE=4 SV=2	NLRX1	1.62889	2.81901e-05	Up
F1MVJ8	Olfactomedin 4 OS=Bos taurus OX=9913 GN=OLFM4 PE=4 SV=2	OLFM4	1.5627	0.000131613	Up
F1MWM8	Mannose receptor C-type 1 OS=Bos taurus OX=9913 GN=MRC1 PE=4 SV=3	MRC1	2.98517	0.000134703	Up
F1MX60	Cytoplasmic FMR1-interacting protein OS=Bos taurus OX=9913 GN=CYFIP2 PE=3 SV=3	CYFIP2	1.61035	7.69785e-06	Up
F1N0Y0	Uridine phosphorylase OS=Bos taurus OX=9913 GN=UPP1 PE=1 SV=2	UPP1	2.06847	5.81282e-07	Up
F1N1W3	Thrombospondin-2 OS=Bos taurus OX=9913 GN=THBS2 PE=3 SV=2	THBS2	3.05239	0.00327879	Up
F1N322	Nischarin OS=Bos taurus OX=9913 GN=NISCH PE=4 SV=3	NISCH	1.69417	0.00349378	Up
F1N422	Ubiquitin carboxyl-terminal hydrolase OS=Bos taurus OX=9913 GN=MINDY1 PE=3 SV=1	MINDY1	1.67565	1.26969e-05	Up
F1N680	CKLF like MARVEL transmembrane domain containing 6 OS=Bos taurus OX=9913 GN=CMTM6 PE=4 SV=2	CMTM6	2.25002	0.000465429	Up
F1N6E0	2'-5' oligoadenylate synthase OS=Bos taurus OX=9913 GN=OAS1X PE=3 SV=3	OAS1X	2.50871	1.21742e-06	Up
F1N6W9	Collagen type XVIII alpha 1 chain OS=Bos taurus OX=9913 GN=COL18A1 PE=4 SV=3	COL18A1	1.97118	2.61603e-05	Up
F1N7G0	Heteroous nuclear ribonucleoprotein L like OS=Bos taurus OX=9913 GN=HNRNPLL PE=4 SV=2	HNRNPLL	1.57875	0.00362517	Up
F2Z4I5	ADP-ribosylation factor-like protein 8B OS=Bos taurus OX=9913 GN=ARL8B PE=3 SV=1	ARL8B	1.54606	6.23714e-06	Up
F6RFP6	Basigin OS=Bos taurus OX=9913 GN=BSG PE=1 SV=1	BSG	1.53208	0.00318305	Up
G3MW09	Channel conductance-controlling ATPase OS=Bos taurus OX=9913 GN=LOC100337390 PE=4 SV=2	LOC100337390	1.8018	0.0161644	Up
G3MWV5	H1.4 linker histone, cluster member OS=Bos taurus OX=9913 GN=H1-4 PE=3 SV=2	H1-4	1.68469	2.25299e-06	Up
G3MXC8	Actin-related protein 2/3 complex subunit 5 OS=Bos taurus OX=9913 GN=ARPC5 PE=1 SV=1	ARPC5	1.77346	9.32071e-05	Up
G3MZ52	CGG triplet repeat binding protein 1 OS=Bos taurus OX=9913 GN=CGGBP1 PE=4 SV=1	CGGBP1	1.61468	0.0173343	Up
G3MZJ9	WAP domain-containing protein OS=Bos taurus OX=9913 GN=LOC407163 PE=4 SV=2	LOC407163	1.56551	8.81957e-06	Up
G3MZZ6	Protein-L-isoaspartate O-methyltransferase OS=Bos taurus OX=9913 GN=PCMT1 PE=3 SV=2	PCMT1	1.51091	0.000508582	Up
G3N0F3	Histone domain-containing protein OS=Bos taurus OX=9913 PE=3 SV=2	--	1.91002	0.000416811	Up
G3N3L9	Histone domain-containing protein OS=Bos taurus OX=9913 GN=LOC613363 PE=3 SV=1	LOC613363	1.77019	0.00142859	Up
G3N3T9	NCCRP1, F-box associated domain containing OS=Bos taurus OX=9913 GN=NCCRP1 PE=4 SV=1	NCCRP1	2.35243	0.00155954	Up
G3X6L0	Acyl carrier protein OS=Bos taurus OX=9913 GN=NDUFAB1 PE=3 SV=1	NDUFAB1	1.5418	0.00279251	Up
G3X721	Stromal interaction molecule 1 OS=Bos taurus OX=9913 GN=STIM1 PE=4 SV=1	STIM1	1.79835	0.0108823	Up
G5E538	Adhesion G protein-coupled receptor E3 OS=Bos taurus OX=9913 GN=ADGRE3 PE=4 SV=2	ADGRE3	1.80208	3.02834e-06	Up
G5E541	protein-tyrosine-phosphatase OS=Bos taurus OX=9913 GN=PTPN7 PE=4 SV=1	PTPN7	2.03214	1.49742e-05	Up
G5E589	Proteasome subunit beta OS=Bos taurus OX=9913 GN=PSMB1 PE=3 SV=1	PSMB1	1.55262	0.00298757	Up
Q08D76	Uncharacterized protein MGC151567 OS=Bos taurus OX=9913 GN=VSIR PE=2 SV=1	VSIR	1.81314	5.83906e-05	Up
Q08DC2	RAB31, member RAS onco family OS=Bos taurus OX=9913 GN=RAB31 PE=2 SV=1	RAB31	1.78806	2.7543e-06	Up
Q08DQ6	Zyxin OS=Bos taurus OX=9913 GN=ZYX PE=1 SV=1	ZYX	1.55032	0.000194001	Up
Q08DS6	Lymphocyte cytosolic protein 2 OS=Bos taurus OX=9913 GN=LCP2 PE=2 SV=1	LCP2	1.62343	6.25572e-05	Up
Q08DW1	RAB9A, member RAS onco family OS=Bos taurus OX=9913 GN=RAB9A PE=2 SV=1	RAB9A	1.54065	0.0122164	Up
Q08E48	Interferon-induced protein with tetratricopeptide repeats 3 OS=Bos taurus OX=9913 GN=IFIT3 PE=2 SV=1	IFIT3	1.95278	7.03922e-05	Up
Q0VCH0	Acidic (Leucine-rich) nuclear phosphoprotein 32 family, member E OS=Bos taurus OX=9913 GN=ANP32E PE=1 SV=1	ANP32E	1.67779	0.00399945	Up
Q0VCJ8	Protein-L-histidine N-pros-methyltransferase OS=Bos taurus OX=9913 GN=METTL9 PE=2 SV=1	METTL9	1.5288	0.00318027	Up
Q0VCQ8	Tumor protein p53-inducible protein 11 OS=Bos taurus OX=9913 GN=TP53I11 PE=2 SV=1	TP53I11	1.79597	0.000662174	Up
Q148C9	Heme-binding protein 1 OS=Bos taurus OX=9913 GN=HEBP1 PE=2 SV=1	HEBP1	1.71041	0.000147902	Up
Q17QL7	KRT15 protein OS=Bos taurus OX=9913 GN=KRT15 PE=1 SV=2	KRT15	2.54748	4.5191e-07	Up
Q1JPA6	Arylamine N-acetyltransferase 1 OS=Bos taurus OX=9913 GN=NAT1 PE=2 SV=1	NAT1	1.57322	0.0258771	Up
Q1LZA7	LIM domain-containing protein 2 OS=Bos taurus OX=9913 GN=LIMD2 PE=2 SV=1	LIMD2	1.74812	0.00260543	Up
Q2HJB6	Procollagen C-endopeptidase enhancer OS=Bos taurus OX=9913 GN=PCOLCE PE=2 SV=1	PCOLCE	1.98109	3.39027e-06	Up
Q2KHX3	PRA1 family protein 2 OS=Bos taurus OX=9913 GN=PRAF2 PE=2 SV=1	PRAF2	1.52314	0.000326829	Up
Q2KHZ6	CD48 molecule OS=Bos taurus OX=9913 GN=CD48 PE=2 SV=1	CD48	1.65574	0.0055844	Up
Q2KIC7	Serine/threonine-protein phosphatase OS=Bos taurus OX=9913 GN=PPP6C PE=2 SV=2	PPP6C	1.53134	0.00400467	Up
Q2KIW2	CD68 molecule OS=Bos taurus OX=9913 GN=CD68 PE=2 SV=1	CD68	1.69763	0.00629838	Up
Q2KJ55	Rho GTPase activating protein 25 OS=Bos taurus OX=9913 GN=ARHGAP25 PE=2 SV=1	ARHGAP25	1.701	3.93503e-05	Up
Q2KJH4	WD repeat-containing protein 1 OS=Bos taurus OX=9913 GN=WDR1 PE=2 SV=3	WDR1	1.52255	3.02652e-05	Up
Q32LM8	Nurim OS=Bos taurus OX=9913 GN=NRM PE=1 SV=1	NRM	1.72397	0.000225996	Up
Q3SZM3	Cytochrome b-245 chaperone 1 OS=Bos taurus OX=9913 GN=CYBC1 PE=2 SV=1	CYBC1	1.58899	0.000575624	Up
Q3ZBK5	Tumor necrosis factor alpha-induced protein 8-like protein 2 OS=Bos taurus OX=9913 GN=TNFAIP8L2 PE=2 SV=1	TNFAIP8L2	1.8755	1.16993e-06	Up
Q3ZCA7	G protein subunit alpha i3 OS=Bos taurus OX=9913 GN=GNAI3 PE=2 SV=1	GNAI3	1.58681	0.000216983	Up
Q58CS5	FGD1 family, member 3 OS=Bos taurus OX=9913 GN=FGD3 PE=2 SV=1	FGD3	1.69892	3.98668e-05	Up
Q6QRN7	PP1201 protein OS=Bos taurus OX=9913 GN=TMBIM1 PE=2 SV=1	TMBIM1	1.53196	8.11603e-05	Up
Q6Y1E2	Proteolipid protein 2 OS=Bos taurus OX=9913 GN=PLP2 PE=2 SV=1	PLP2	2.16636	0.00265409	Up
Q8MJJ1	Maspardin OS=Bos taurus OX=9913 GN=SPG21 PE=2 SV=1	SPG21	1.71064	1.64515e-05	Up
A0A3Q1LGN2	Interferon induced protein 44 OS=Bos taurus OX=9913 GN=IFI44 PE=3 SV=1	IFI44	2.09086	0.00275642	Up
A0A3Q1LGV1	Guanine nucleotide exchange factor for Rab-3A OS=Bos taurus OX=9913 GN=RAB3IL1 PE=3 SV=1	RAB3IL1	1.61022	0.00500572	Up
A0A3Q1LJP2	Rho GTPase activating protein 4 OS=Bos taurus OX=9913 GN=ARHGAP4 PE=4 SV=1	ARHGAP4	1.62636	4.2616e-05	Up
A0A3Q1LKE5	Tenascin C OS=Bos taurus OX=9913 GN=TNC PE=3 SV=1	TNC	2.53771	7.4354e-07	Up
A0A3Q1LKN9	Cytohesin 1 OS=Bos taurus OX=9913 GN=CYTH1 PE=4 SV=1	CYTH1	1.71904	0.00418198	Up
A0A3Q1LL34	Amyloid beta protein binding family B member 1 interacting protein OS=Bos taurus OX=9913 GN=APBB1IP PE=4 SV=1	APBB1IP	1.57225	3.09513e-05	Up
A0A3Q1LME9	Phosphatidylinositol-3,4,5-trisphosphate dependent Rac exchange factor 1 OS=Bos taurus OX=9913 GN=PREX1 PE=4 SV=1	PREX1	1.79818	0.000210245	Up
A0A3Q1LMJ2	Major facilitator superfamily domain-containing protein 10 OS=Bos taurus OX=9913 GN=MFSD10 PE=3 SV=1	MFSD10	1.53374	0.000975418	Up
A0A3Q1LMK6	Cell growth regulator with EF-hand domain 1 OS=Bos taurus OX=9913 GN=CGREF1 PE=4 SV=1	CGREF1	1.72974	3.74681e-05	Up
A0A3Q1LMW6	SERPIN domain-containing protein OS=Bos taurus OX=9913 GN=LOC107131803 PE=3 SV=1	LOC107131803	1.50775	1.13858e-05	Up
A0A3Q1LNX1	Actin related protein 3B OS=Bos taurus OX=9913 GN=ACTR3B PE=3 SV=1	ACTR3B	1.69784	0.0085288	Up
A0A3Q1LP67	Matrilin 4 OS=Bos taurus OX=9913 GN=MATN4 PE=4 SV=1	MATN4	1.5799	9.96199e-07	Up
A0A3Q1LPH4	Ubiquitin/ISG15-conjugating enzyme E2 L6 OS=Bos taurus OX=9913 GN=UBE2L6 PE=3 SV=1	UBE2L6	2.04752	0.000272535	Up
A0A3Q1LPT5	Dedicator of cytokinesis 2 OS=Bos taurus OX=9913 GN=DOCK2 PE=3 SV=1	DOCK2	1.63603	2.77854e-05	Up
A0A3Q1LQ52	SEA domain-containing protein OS=Bos taurus OX=9913 PE=4 SV=1	--	1.69471	3.15948e-07	Up
A0A3Q1LQ70	CCM2 scaffold protein OS=Bos taurus OX=9913 GN=CCM2 PE=3 SV=1	CCM2	1.55855	0.00180645	Up
A0A3Q1LR61	Plexin C1 OS=Bos taurus OX=9913 GN=PLXNC1 PE=4 SV=1	PLXNC1	1.5907	0.000822977	Up
A0A3Q1LRD1	Phosphoglucomutase-1 OS=Bos taurus OX=9913 GN=PGM1 PE=3 SV=1	PGM1	1.50825	2.36353e-05	Up
A0A3Q1LRI5	SAM domain, SH3 domain and nuclear localization signals 1 OS=Bos taurus OX=9913 GN=SAMSN1 PE=4 SV=1	SAMSN1	1.73962	0.00191299	Up
A0A3Q1LRW4	Immunoglobulin heavy constant mu OS=Bos taurus OX=9913 PE=1 SV=1	--	1.58427	0.00065736	Up
A0A3Q1LSC0	FYVE, RhoGEF and PH domain containing 4 OS=Bos taurus OX=9913 GN=FGD4 PE=4 SV=1	FGD4	2.02598	0.00225054	Up
A0A3Q1LSN0	Lymphocyte cytosolic protein 1 OS=Bos taurus OX=9913 GN=LCP1 PE=1 SV=1	LCP1	1.57783	2.56994e-06	Up
A0A3Q1LTD8	Vegetative cell wall protein gp1-like OS=Bos taurus OX=9913 PE=4 SV=1	--	1.87048	3.63457e-05	Up
A0A3Q1LU94	Family with sequence similarity 114 member A2 OS=Bos taurus OX=9913 GN=FAM114A2 PE=3 SV=1	FAM114A2	1.55874	0.022759	Up
A0A3Q1LV75	GIT ArfGAP 2 OS=Bos taurus OX=9913 GN=GIT2 PE=4 SV=1	GIT2	1.61267	8.48773e-05	Up
A0A3Q1LVD5	Calcium/calmodulin dependent protein kinase II gamma OS=Bos taurus OX=9913 GN=CAMK2G PE=4 SV=1	CAMK2G	1.93543	0.00159444	Up
A0A3Q1LVK4	Ubiquitin specific peptidase 39 OS=Bos taurus OX=9913 GN=USP39 PE=4 SV=1	USP39	1.82702	0.000295225	Up
A0A3Q1LWB8	ArfGAP with RhoGAP domain, ankyrin repeat and PH domain 1 OS=Bos taurus OX=9913 GN=ARAP1 PE=4 SV=1	ARAP1	1.67087	0.00010559	Up
A0A3Q1LX35	Protein tyrosine phosphatase non-receptor type 18 OS=Bos taurus OX=9913 GN=PTPN18 PE=4 SV=1	PTPN18	1.72824	0.000129121	Up
A0A3Q1LX93	CXXC motif containing zinc binding protein OS=Bos taurus OX=9913 GN=CZIB PE=3 SV=1	CZIB	1.59579	0.00489195	Up
A0A3Q1LXG6	Ig-like domain-containing protein OS=Bos taurus OX=9913 PE=4 SV=1	--	2.02202	1.46935e-05	Up
A0A3Q1LXL9	Transmembrane protein 63A OS=Bos taurus OX=9913 GN=TMEM63A PE=3 SV=1	TMEM63A	1.55146	0.00286694	Up
A0A3Q1LXM2	Collagen type XV alpha 1 chain OS=Bos taurus OX=9913 GN=COL15A1 PE=4 SV=1	COL15A1	2.11747	2.03687e-05	Up
A0A3Q1LXU2	Leucine rich repeats and calponin homology domain containing 4 OS=Bos taurus OX=9913 GN=LRCH4 PE=4 SV=1	LRCH4	2.43112	0.00148041	Up
A0A3Q1LYI3	Bridging integrator 2 OS=Bos taurus OX=9913 GN=BIN2 PE=4 SV=1	BIN2	1.67099	6.55869e-05	Up
A0A3Q1LYP2	Secretoglobin, family 2A, member 2 OS=Bos taurus OX=9913 GN=SCGB2A2 PE=4 SV=1	SCGB2A2	6.20861	4.27244e-05	Up
A0A3Q1LYS7	Ubiquitin-like-conjugating enzyme ATG3 OS=Bos taurus OX=9913 GN=ATG3 PE=1 SV=1	ATG3	1.50659	0.00071972	Up
A0A3Q1M1A9	Mesothelin OS=Bos taurus OX=9913 GN=MSLN PE=3 SV=1	MSLN	2.27755	5.6234e-07	Up
A0A3Q1M1B7	Transmembrane 7 superfamily member 3 OS=Bos taurus OX=9913 GN=TM7SF3 PE=4 SV=1	TM7SF3	1.97626	6.89911e-05	Up
A0A3Q1M1I7	KIF1B OS=Bos taurus OX=9913 PE=4 SV=1	--	1.66782	4.57813e-05	Up
A0A3Q1M2I5	Keratin, type I cytoskeletal 14 OS=Bos taurus OX=9913 GN=KRT14 PE=1 SV=1	KRT14	2.48388	1.39363e-05	Up
A0A3Q1M6P1	MOB kinase activator 3A OS=Bos taurus OX=9913 GN=MOB3A PE=4 SV=1	MOB3A	1.65802	0.000298388	Up
A0A3Q1M7S5	Sorcin OS=Bos taurus OX=9913 GN=SRI PE=4 SV=1	SRI	1.73595	9.23984e-06	Up
A0A3Q1M816	Zinc finger protein 512 OS=Bos taurus OX=9913 GN=ZNF512 PE=4 SV=1	ZNF512	1.71446	0.00140284	Up
A0A3Q1M8K2	OTU deubiquitinase with linear linkage specificity like OS=Bos taurus OX=9913 GN=OTULINL PE=3 SV=1	OTULINL	1.76523	0.00055162	Up
A0A3Q1M910	Rac/Cdc42 guanine nucleotide exchange factor 6 OS=Bos taurus OX=9913 GN=ARHGEF6 PE=4 SV=1	ARHGEF6	1.5393	0.000406078	Up
A0A3Q1M9P2	Interleukin 1 receptor like 1 OS=Bos taurus OX=9913 GN=IL1RL1 PE=3 SV=1	IL1RL1	3.1133	1.22991e-05	Up
A0A3Q1M9R6	Galectin OS=Bos taurus OX=9913 GN=LGALS9 PE=4 SV=1	LGALS9	1.57215	0.000162457	Up
A0A3Q1MA62	Proline-serine-threonine phosphatase interacting protein 1 OS=Bos taurus OX=9913 GN=PSTPIP1 PE=4 SV=1	PSTPIP1	1.73679	5.61943e-05	Up
A0A3Q1MAF9	AIG1-type G domain-containing protein OS=Bos taurus OX=9913 GN=LOC768255 PE=1 SV=1	LOC768255	2.18544	0.000174566	Up
A0A3Q1MAN8	Adhesion G protein-coupled receptor E3 OS=Bos taurus OX=9913 GN=ADGRE3 PE=4 SV=1	ADGRE3	1.80155	1.23688e-05	Up
A0A3Q1MC55	Syntaxin-binding protein 6 OS=Bos taurus OX=9913 GN=STXBP6 PE=4 SV=1	STXBP6	1.59185	0.0454239	Up
A0A3Q1MDR5	Inositol monophosphatase 2 OS=Bos taurus OX=9913 GN=IMPA2 PE=3 SV=1	IMPA2	2.70423	0.033551	Up
A0A3Q1MEK2	Major allergen BDA20 OS=Bos taurus OX=9913 GN=BDA20 PE=3 SV=1	BDA20	3.41021	0.000405916	Up
A0A3Q1MF21	Periostin OS=Bos taurus OX=9913 GN=POSTN PE=1 SV=1	POSTN	2.03542	0.000542035	Up
A0A3Q1MFK0	Eukaryotic translation initiation factor 4E family member 3 OS=Bos taurus OX=9913 GN=EIF4E3 PE=3 SV=1	EIF4E3	1.88547	0.00104843	Up
A0A3Q1MFP7	Proline-serine-threonine phosphatase interacting protein 2 OS=Bos taurus OX=9913 GN=PSTPIP2 PE=4 SV=1	PSTPIP2	1.84543	0.000165572	Up
A0A3Q1MG74	Acyl-CoA synthetase medium chain family member 3 OS=Bos taurus OX=9913 GN=ACSM3 PE=3 SV=1	ACSM3	1.77634	5.82153e-06	Up
A0A3Q1MIF5	Ribonuclease 4 OS=Bos taurus OX=9913 GN=RNASE4 PE=3 SV=1	RNASE4	1.62005	0.000692157	Up
A0A3Q1MIQ4	Regulator of G-protein-signaling 19 OS=Bos taurus OX=9913 GN=RGS19 PE=4 SV=1	RGS19	1.72329	0.000682454	Up
A0A3Q1MJ97	Synaptophysin like 1 OS=Bos taurus OX=9913 GN=SYPL1 PE=3 SV=1	SYPL1	1.63454	0.00706868	Up
A0A3Q1MJD9	Annexin OS=Bos taurus OX=9913 GN=ANXA3 PE=3 SV=1	ANXA3	1.77063	4.1234e-06	Up
A0A3Q1MJL8	Serine/threonine kinase 26 OS=Bos taurus OX=9913 GN=STK26 PE=4 SV=1	STK26	1.7041	0.000670308	Up
A0A3Q1MJY2	Ankyrin repeat domain 44 OS=Bos taurus OX=9913 GN=ANKRD44 PE=4 SV=1	ANKRD44	1.67212	5.40241e-05	Up
A0A3Q1MKV8	Pleckstrin homology domain-containing family O member 2 OS=Bos taurus OX=9913 GN=PLEKHO2 PE=4 SV=1	PLEKHO2	1.64049	8.00228e-05	Up
A0A3Q1ML33	SERPIN domain-containing protein OS=Bos taurus OX=9913 GN=LOC519132 PE=3 SV=1	LOC519132	1.63364	1.55656e-06	Up
A0A3Q1MM09	Sperm associated antigen 1 OS=Bos taurus OX=9913 PE=4 SV=1	--	1.6513	0.00134641	Up
A0A3Q1MMQ2	G protein signaling modulator 3 OS=Bos taurus OX=9913 GN=GPSM3 PE=4 SV=1	GPSM3	1.67966	0.0094916	Up
A0A3Q1MNZ5	SYNE1 protein OS=Bos taurus OX=9913 PE=4 SV=1	--	1.64232	0.000242712	Up
A0A3Q1MQK5	Midkine OS=Bos taurus OX=9913 GN=MDK PE=3 SV=1	MDK	1.70145	0.000270719	Up
A0A3Q1MSG9	CUGBP Elav-like family member 2 OS=Bos taurus OX=9913 GN=CELF2 PE=3 SV=1	CELF2	1.95342	0.00183491	Up
A0A3Q1MTM2	Protocadherin beta-4 OS=Bos taurus OX=9913 GN=LOC104968820 PE=4 SV=1	LOC104968820	1.86816	0.00670587	Up
A0A3Q1MTZ0	Follistatin-related protein 1 OS=Bos taurus OX=9913 GN=FSTL1 PE=4 SV=1	FSTL1	1.859	0.000720475	Up
A0A3Q1MUF6	Vav guanine nucleotide exchange factor 3 OS=Bos taurus OX=9913 GN=VAV3 PE=4 SV=1	VAV3	1.51006	0.00640875	Up
A0A3Q1MUX7	PDS5 cohesin associated factor B OS=Bos taurus OX=9913 GN=PDS5B PE=3 SV=1	PDS5B	1.61722	4.63312e-05	Up
A0A3Q1MUY5	Gamma-interferon-inducible protein 16 OS=Bos taurus OX=9913 GN=IFI16 PE=4 SV=1	IFI16	2.10873	1.2234e-05	Up
A0A3Q1MYR8	Keratin 3 OS=Bos taurus OX=9913 GN=KRT3 PE=1 SV=1	KRT3	2.84504	0.000380755	Up
A0A3Q1N0X5	RAB37, member RAS onco family OS=Bos taurus OX=9913 GN=RAB37 PE=4 SV=1	RAB37	2.60281	0.0394099	Up
A0A3Q1N886	Inositol 1,4,5-triphosphate receptor associated 2 OS=Bos taurus OX=9913 GN=IRAG2 PE=4 SV=1	IRAG2	1.7561	0.00905373	Up
A0A3Q1N8K9	FYN binding protein 1 OS=Bos taurus OX=9913 GN=FYB1 PE=4 SV=1	FYB1	1.87567	6.91883e-05	Up
A0A3Q1N8Q2	FSHD region 1 OS=Bos taurus OX=9913 GN=FRG1 PE=3 SV=1	FRG1	1.51791	0.00339366	Up
A0A3Q1NG10	TRAF3 interacting protein 3 OS=Bos taurus OX=9913 GN=TRAF3IP3 PE=4 SV=1	TRAF3IP3	3.24107	0.00330305	Up
A0A3Q1NI92	Semaphorin 7A OS=Bos taurus OX=9913 GN=SEMA7A PE=3 SV=1	SEMA7A	1.53819	0.000303932	Up
A0A3Q1NJ00	BCL2 interacting protein 2 OS=Bos taurus OX=9913 GN=BNIP2 PE=4 SV=1	BNIP2	1.84768	0.00142792	Up
A0A3Q1NJX5	Osteoclast-stimulating factor 1 OS=Bos taurus OX=9913 GN=OSTF1 PE=1 SV=1	OSTF1	1.50286	0.000152317	Up
A0A3Q1NLJ5	Glycogenin 1 OS=Bos taurus OX=9913 GN=GYG1 PE=4 SV=1	GYG1	1.89528	0.000224912	Up
A0A3Q1NN18	Nesprin-1 OS=Bos taurus OX=9913 PE=4 SV=1	--	2.03777	0.000294252	Up
A0A3S5ZPI3	Ankyrin repeat domain 22 OS=Bos taurus OX=9913 GN=ANKRD22 PE=4 SV=1	ANKRD22	1.77561	0.00216327	Up
A0A3S5ZPV6	ArfGAP with dual PH domains 1 OS=Bos taurus OX=9913 GN=ADAP1 PE=4 SV=1	ADAP1	1.51141	0.00369087	Up
A0A452DID9	Myosin light polypeptide 6 OS=Bos taurus OX=9913 GN=MYL6 PE=1 SV=1	MYL6	1.51217	0.000324327	Up
A0A452DIS7	Ganglioside-induced differentiation-associated protein 2 OS=Bos taurus OX=9913 GN=GDAP2 PE=3 SV=1	GDAP2	1.71505	0.0428052	Up
A0A452DIW0	DBIRD complex subunit ZNF326 OS=Bos taurus OX=9913 GN=ZNF326 PE=3 SV=1	ZNF326	1.65589	0.0262838	Up
A0A452DJD0	Secretoglobin family 1D member OS=Bos taurus OX=9913 GN=SCGB1D PE=4 SV=1	SCGB1D	4.90748	2.84883e-06	Up
A0A452DJD5	Adaptin ear-binding coat-associated protein 2 OS=Bos taurus OX=9913 GN=NECAP2 PE=3 SV=1	NECAP2	1.7066	0.0006329	Up
A4FUE6	MOB family member 4, phocein OS=Bos taurus OX=9913 GN=MOBKL3 PE=2 SV=1	MOBKL3	1.57883	0.0078383	Up
A4IF76	MGC140461 protein OS=Bos taurus OX=9913 GN=MGC140461 PE=2 SV=1	MGC140461	3.2239	7.82356e-06	Up
A4IFU0	PRG3 protein OS=Bos taurus OX=9913 GN=PRG3 PE=2 SV=1	PRG3	1.83465	0.000256472	Up
A4IFV9	PRG3 protein OS=Bos taurus OX=9913 GN=PRG3 PE=2 SV=1	PRG3	3.19244	5.38745e-06	Up
A5D7L2	SH2 domain containing 3C OS=Bos taurus OX=9913 GN=SH2D3C PE=2 SV=1	SH2D3C	1.54227	0.0481578	Up
A5PKF3	EVI2B protein OS=Bos taurus OX=9913 GN=EVI2B PE=2 SV=1	EVI2B	1.56243	0.000752064	Up
A6H749	MATN4 protein OS=Bos taurus OX=9913 GN=MATN4 PE=2 SV=1	MATN4	2.00595	9.33813e-06	Up
A6QPH2	SIPA1 protein OS=Bos taurus OX=9913 GN=SIPA1 PE=2 SV=1	SIPA1	1.50174	0.000211949	Up
A6QPP7	ELA2 protein OS=Bos taurus OX=9913 GN=ELANE PE=1 SV=1	ELANE	1.69225	2.15789e-05	Up
A6QPW7	TNF receptor superfamily member 6b OS=Bos taurus OX=9913 GN=TNFRSF6B PE=2 SV=1	TNFRSF6B	1.64683	0.000457025	Up
E1B882	Matrix remodeling associated 5 OS=Bos taurus OX=9913 GN=MXRA5 PE=4 SV=2	MXRA5	1.54493	0.00587302	Up
E1B9A2	Caspase recruitment domain family member 6 OS=Bos taurus OX=9913 GN=CARD6 PE=4 SV=1	CARD6	1.6034	0.00221456	Up
E1B9A3	Mab-21 domain containing 2 OS=Bos taurus OX=9913 GN=MB21D2 PE=3 SV=2	MB21D2	1.77545	0.00043417	Up
E1BAQ3	Mucin 13, cell surface associated OS=Bos taurus OX=9913 GN=MUC13 PE=4 SV=3	MUC13	1.65357	1.37258e-05	Up
E1BAU7	Serpin family B member 7 OS=Bos taurus OX=9913 GN=SERPINB7 PE=3 SV=1	SERPINB7	2.39882	1.10221e-06	Up
E1BCC1	Rho GTPase activating protein 9 OS=Bos taurus OX=9913 GN=ARHGAP9 PE=4 SV=2	ARHGAP9	1.78145	2.18196e-06	Up
E1BD53	Docking protein 3 OS=Bos taurus OX=9913 GN=DOK3 PE=3 SV=1	DOK3	1.65179	0.00373541	Up
E1BF69	Interferon induced protein 44 like OS=Bos taurus OX=9913 GN=IFI44L PE=3 SV=2	IFI44L	1.76004	0.000686302	Up
E1BFF0	Unc-13 homolog D OS=Bos taurus OX=9913 GN=UNC13D PE=4 SV=3	UNC13D	1.69845	1.40872e-05	Up
E1BFH5	TSC22 domain family member 4 OS=Bos taurus OX=9913 GN=TSC22D4 PE=3 SV=3	TSC22D4	1.61056	0.00637232	Up
E1BIW1	Ig-like domain-containing protein OS=Bos taurus OX=9913 PE=4 SV=3	--	3.16338	0.0102808	Up
E1BK07	Supervillin OS=Bos taurus OX=9913 GN=SVIL PE=3 SV=3	SVIL	1.53254	0.000223856	Up
E1BM54	Dickkopf WNT signaling pathway inhibitor 1 OS=Bos taurus OX=9913 GN=DKK1 PE=2 SV=1	DKK1	1.71063	0.0478119	Up
E1BQ21	FAM3 metabolism regulating signaling molecule B OS=Bos taurus OX=9913 GN=FAM3B PE=3 SV=1	FAM3B	2.35218	0.00496472	Up
F1MFX8	WAP domain-containing protein OS=Bos taurus OX=9913 GN=LOC100850808 PE=4 SV=3	LOC100850808	1.75687	0.00070584	Up
F1MG90	WDFY family member 4 OS=Bos taurus OX=9913 GN=WDFY4 PE=4 SV=3	WDFY4	1.59867	0.0167499	Up
F1MG92	[Pyruvate dehydrogenase [acetyl-transferring]]-phosphatase 1, mitochondrial OS=Bos taurus OX=9913 GN=PDP1 PE=1 SV=2	PDP1	1.89177	0.000675009	Up
F1MIR0	Multiple C2 and transmembrane domain containing 2 OS=Bos taurus OX=9913 GN=MCTP2 PE=4 SV=3	MCTP2	1.67116	0.0123249	Up
F1MJQ1	Ras-related protein Rab-7a OS=Bos taurus OX=9913 GN=RAB7A PE=1 SV=1	RAB7A	1.57502	2.01131e-06	Up
F1MK01	Mast cell expressed membrane protein 1 OS=Bos taurus OX=9913 GN=MCEMP1 PE=1 SV=2	MCEMP1	1.86824	1.75045e-05	Up
F1MMB8	CapZ-interacting protein OS=Bos taurus OX=9913 GN=RCSD1 PE=4 SV=1	RCSD1	1.51313	0.000267507	Up
F1MMJ5	Fermitin family homolog 3 OS=Bos taurus OX=9913 GN=FERMT3 PE=3 SV=3	FERMT3	1.6856	4.36169e-07	Up
F1MPL6	Non-classical MHC class I antigen OS=Bos taurus OX=9913 GN=BOLA-NC1 PE=1 SV=3	BOLA-NC1	1.89592	0.00175781	Up
F1MPP2	Insulin like growth factor binding protein 7 OS=Bos taurus OX=9913 GN=IGFBP7 PE=4 SV=2	IGFBP7	1.655	2.14442e-05	Up
F1MQA2	Serine protease 57 OS=Bos taurus OX=9913 GN=PRSS57 PE=4 SV=3	PRSS57	2.13946	0.00168319	Up
F1MRG6	Signal-regulatory protein beta-1 OS=Bos taurus OX=9913 GN=LOC536097 PE=4 SV=3	LOC536097	1.73517	0.000206777	Up
F1MS45	Copine 2 OS=Bos taurus OX=9913 GN=CPNE2 PE=3 SV=3	CPNE2	1.78858	2.78447e-05	Up
F1MUF2	Galectin OS=Bos taurus OX=9913 PE=4 SV=3	--	3.9756	0.000130621	Up
F1MUP9	Vesicle amine transport 1 OS=Bos taurus OX=9913 GN=VAT1 PE=1 SV=3	VAT1	1.62006	6.21609e-06	Up
F1MW59	Interaction protein for cytohesin exchange factors 1 OS=Bos taurus OX=9913 GN=IPCEF1 PE=4 SV=2	IPCEF1	1.85111	0.000486255	Up
F1MWY5	Rho GTPase activating protein 30 OS=Bos taurus OX=9913 GN=ARHGAP30 PE=4 SV=2	ARHGAP30	1.56053	0.000181442	Up
F1MXF3	Spectrin repeat containing nuclear envelope protein 1 OS=Bos taurus OX=9913 GN=SYNE1 PE=3 SV=1	SYNE1	1.6757	0.00966504	Up
F1MXZ2	Solute carrier family 16 member 3 OS=Bos taurus OX=9913 GN=SLC16A3 PE=3 SV=1	SLC16A3	1.87996	0.000179131	Up
F1N082	Cytohesin 4 OS=Bos taurus OX=9913 GN=CYTH4 PE=4 SV=2	CYTH4	1.60157	0.00772027	Up
F1N120	Latexin OS=Bos taurus OX=9913 GN=LXN PE=3 SV=2	LXN	1.59376	7.10906e-05	Up
F1N3K0	Dedicator of cytokinesis 2 OS=Bos taurus OX=9913 GN=DOCK2 PE=3 SV=3	DOCK2	1.55999	0.00203071	Up
F1N3R0	Secernin 2 OS=Bos taurus OX=9913 GN=SCRN2 PE=3 SV=2	SCRN2	1.73062	0.00345605	Up
F1N3R7	Membrane spanning 4-domains A3 OS=Bos taurus OX=9913 GN=MS4A3 PE=3 SV=3	MS4A3	1.86414	1.116e-05	Up
F1N795	RAS p21 protein activator 2 OS=Bos taurus OX=9913 GN=RASA2 PE=4 SV=2	RASA2	1.65809	0.00546646	Up
F1N7F5	Serine protease 27 OS=Bos taurus OX=9913 GN=PRSS27 PE=4 SV=3	PRSS27	3.75464	1.83071e-05	Up
F1N7I6	Grancalcin OS=Bos taurus OX=9913 GN=GCA PE=4 SV=2	GCA	1.70129	5.26294e-06	Up
F1N7W9	Ig-like domain-containing protein OS=Bos taurus OX=9913 GN=LOC407171 PE=4 SV=3	LOC407171	1.5248	4.62887e-05	Up
F6PZM2	TNF alpha induced protein 6 OS=Bos taurus OX=9913 GN=TNFAIP6 PE=4 SV=1	TNFAIP6	2.00383	0.000970353	Up
F6R1D7	LRAT domain containing 2 OS=Bos taurus OX=9913 GN=LRATD2 PE=4 SV=1	LRATD2	1.72102	0.007609	Up
F6R695	WAP four-disulfide core domain 2 OS=Bos taurus OX=9913 GN=WFDC2 PE=1 SV=1	WFDC2	1.57205	0.0139578	Up
G3MWY5	Beta-defensin 10 OS=Bos taurus OX=9913 GN=DEFB10 PE=4 SV=2	DEFB10	1.54745	0.000255424	Up
G3MX70	C-type lectin domain-containing protein OS=Bos taurus OX=9913 GN=LOC100297676 PE=4 SV=2	LOC100297676	2.3034	0.000378639	Up
G3MXU0	Ig-like domain-containing protein OS=Bos taurus OX=9913 GN=LOC100852077 PE=4 SV=2	LOC100852077	2.46073	0.000433496	Up
G3MYH3	Spectrin repeat containing nuclear envelope protein 1 OS=Bos taurus OX=9913 PE=4 SV=2	--	1.66246	0.000127857	Up
G3MZ19	Jacalin-type lectin domain-containing protein OS=Bos taurus OX=9913 GN=ZG16B PE=4 SV=2	ZG16B	5.95481	0.000108372	Up
G3N0Q8	Azurocidin 1 OS=Bos taurus OX=9913 GN=AZU1 PE=1 SV=2	AZU1	1.84671	3.2442e-06	Up
G3N0X3	Interleukin 17 receptor E like OS=Bos taurus OX=9913 GN=IL17REL PE=4 SV=2	IL17REL	1.86061	0.00985282	Up
G3N271	Solute carrier family 23 member 2-like OS=Bos taurus OX=9913 PE=4 SV=2	--	1.83345	0.000210407	Up
G3N2E2	Galectin OS=Bos taurus OX=9913 GN=LOC515276 PE=4 SV=2	LOC515276	2.60631	0.0363727	Up
G3N308	Sosondowah ankyrin repeat domain family member D OS=Bos taurus OX=9913 GN=SOWAHD PE=4 SV=1	SOWAHD	1.58655	0.000241741	Up
G3N3D4	Potassium channel tetramerization domain containing 12 OS=Bos taurus OX=9913 GN=KCTD12 PE=1 SV=1	KCTD12	1.72138	3.84248e-05	Up
G3X7J5	Torsin family 4 member A OS=Bos taurus OX=9913 GN=TOR4A PE=3 SV=1	TOR4A	1.63435	0.00215312	Up
G3X8C3	Serpin family B member 4 OS=Bos taurus OX=9913 GN=LOC786410 PE=3 SV=1	LOC786410	1.85345	6.0505e-07	Up
G5E5V1	Ig-like domain-containing protein OS=Bos taurus OX=9913 PE=4 SV=2	--	3.06505	0.0127236	Up
Q0II48	Bcl-2-like protein 15 OS=Bos taurus OX=9913 GN=BCL2L15 PE=2 SV=1	BCL2L15	1.78856	6.12599e-05	Up
Q0VCK1	Myeloid-associated differentiation marker OS=Bos taurus OX=9913 GN=MYADM PE=2 SV=1	MYADM	1.57747	0.000189249	Up
Q1JQ95	CKLF-like MARVEL transmembrane domain containing 7 OS=Bos taurus OX=9913 GN=CMTM7 PE=2 SV=1	CMTM7	1.57672	3.4676e-05	Up
Q1RMM2	Lymphocyte antigen 6 complex, locus E OS=Bos taurus OX=9913 GN=LY6E PE=2 SV=1	LY6E	1.54973	0.00661823	Up
Q29RL6	Vesicle amine transport 1 like OS=Bos taurus OX=9913 GN=VAT1L PE=2 SV=1	VAT1L	1.59167	8.10734e-07	Up
Q2KJ86	Haloacid dehalogenase-like hydrolase domain containing 1A OS=Bos taurus OX=9913 GN=PUDP PE=2 SV=1	PUDP	1.51314	0.00342172	Up
Q2KJJ4	GTPase, IMAP family member 7 OS=Bos taurus OX=9913 GN=GIMAP7 PE=2 SV=1	GIMAP7	1.9506	0.00939766	Up
Q3T0Q9	GLI pathogenesis-related 1 OS=Bos taurus OX=9913 GN=GLIPR1 PE=2 SV=1	GLIPR1	1.78553	0.014851	Up
Q56JW2	Placenta associated 8 A OS=Bos taurus OX=9913 GN=PLAC8A PE=2 SV=1	PLAC8A	1.81731	0.000750939	Up
Q6H320	Glandular kallikrein OS=Bos taurus OX=9913 GN=KLK1 PE=2 SV=1	KLK1	2.3621	0.000404434	Up
A0A3Q1MPB3	Fatty acid synthase OS=Bos taurus OX=9913 GN=FASN PE=1 SV=1	FASN	0.652487	4.37814e-06	Down
A1A4Q9	U8 snoRNA-decapping enzyme OS=Bos taurus OX=9913 GN=NUDT16 PE=2 SV=1	NUDT16	0.313645	0.00021347	Down
A7YY55	Very-long-chain (3R)-3-hydroxyacyl-CoA dehydratase 3 OS=Bos taurus OX=9913 GN=HACD3 PE=2 SV=1	HACD3	0.460356	0.000531944	Down
P00921	Carbonic anhydrase 2 OS=Bos taurus OX=9913 GN=CA2 PE=1 SV=3	CA2	0.478262	0.000120998	Down
P01966	Hemoglobin subunit alpha OS=Bos taurus OX=9913 GN=HBA PE=1 SV=2	HBA	0.460124	2.49235e-06	Down
P02070	Hemoglobin subunit beta OS=Bos taurus OX=9913 GN=HBB PE=1 SV=1	HBB	0.450459	4.16827e-07	Down
P19035	Apolipoprotein C-III OS=Bos taurus OX=9913 GN=APOC3 PE=1 SV=2	APOC3	0.432903	1.043e-05	Down
P33433	Histidine-rich glycoprotein (Fragment) OS=Bos taurus OX=9913 GN=HRG PE=1 SV=1	HRG	0.564797	0.000421911	Down
Q09430	Profilin-2 OS=Bos taurus OX=9913 GN=PFN2 PE=1 SV=2	PFN2	0.36017	7.35057e-08	Down
Q29RK2	Pyruvate carboxylase, mitochondrial OS=Bos taurus OX=9913 GN=PC PE=2 SV=2	PC	0.535247	0.000366941	Down
Q3ZBW4	Proliferating cell nuclear antigen OS=Bos taurus OX=9913 GN=PCNA PE=2 SV=1	PCNA	0.619119	0.00106917	Down
Q3ZC42	Alcohol dehydrogenase class-3 OS=Bos taurus OX=9913 GN=ADH5 PE=2 SV=1	ADH5	0.624388	2.32002e-05	Down
Q765N9	Claudin-3 OS=Bos taurus OX=9913 GN=CLDN3 PE=2 SV=1	CLDN3	0.226912	2.72319e-05	Down
Q9BGI3	Peroxiredoxin-2 OS=Bos taurus OX=9913 GN=PRDX2 PE=2 SV=1	PRDX2	0.480611	0.000588055	Down
A0A3Q1MVQ3	Alpha-crystallin B chain OS=Bos taurus OX=9913 GN=CRYAB PE=1 SV=1	CRYAB	0.6352	0.000345131	Down
A0A3Q1N2K5	Acireductone dioxygenase OS=Bos taurus OX=9913 GN=ADI1 PE=3 SV=1	ADI1	0.508116	0.000456702	Down
A0A3Q1N2Q9	Adenylate kinase isoenzyme 1 OS=Bos taurus OX=9913 GN=AK1 PE=1 SV=1	AK1	0.551034	3.62312e-05	Down
A0A452DIV7	Integrin alpha-3 OS=Bos taurus OX=9913 GN=ITGA3 PE=1 SV=1	ITGA3	0.562652	0.0084154	Down
A6H742	Plastin-1 OS=Bos taurus OX=9913 GN=PLS1 PE=2 SV=1	PLS1	0.545689	2.74921e-05	Down
F1MKS5	Histidine-rich glycoprotein OS=Bos taurus OX=9913 GN=HRG PE=4 SV=3	HRG	0.574633	4.3586e-06	Down
F1MMS4	Telomeric repeat binding factor 2 OS=Bos taurus OX=9913 GN=TERF2 PE=4 SV=3	TERF2	0.616446	0.00461887	Down
O97764	Zeta-crystallin OS=Bos taurus OX=9913 GN=CRYZ PE=2 SV=2	CRYZ	0.501052	8.30869e-05	Down
P08728	Keratin, type I cytoskeletal 19 OS=Bos taurus OX=9913 GN=KRT19 PE=2 SV=1	KRT19	0.437751	8.90561e-07	Down
P10948	Ras-related protein Rab-3B OS=Bos taurus OX=9913 GN=RAB3B PE=2 SV=1	RAB3B	0.583883	0.0235971	Down
P37980	Inorganic pyrophosphatase OS=Bos taurus OX=9913 GN=PPA1 PE=1 SV=2	PPA1	0.66046	3.02436e-05	Down
P42916	Collectin-43 OS=Bos taurus OX=9913 GN=CL43 PE=1 SV=2	CL43	0.465452	4.2331e-05	Down
P54281	Calcium-activated chloride channel regulator 1 OS=Bos taurus OX=9913 PE=1 SV=1	--	0.397929	6.57995e-05	Down
P61602	Neurocalcin-delta OS=Bos taurus OX=9913 GN=NCALD PE=1 SV=2	NCALD	0.540842	0.0120974	Down
Q1LZ95	Isopentenyl-diphosphate Delta-isomerase 1 OS=Bos taurus OX=9913 GN=IDI1 PE=2 SV=2	IDI1	0.578366	0.0034768	Down
Q1LZB6	Caprin-1 OS=Bos taurus OX=9913 GN=CAPRIN1 PE=2 SV=1	CAPRIN1	0.627348	0.0161468	Down
Q29448	Hydroxymethylglutaryl-CoA lyase, mitochondrial OS=Bos taurus OX=9913 GN=HMGCL PE=2 SV=2	HMGCL	0.579646	0.0390014	Down
Q29RZ0	Acetyl-CoA acetyltransferase, mitochondrial OS=Bos taurus OX=9913 GN=ACAT1 PE=2 SV=1	ACAT1	0.55675	0.000116128	Down
Q2KHU0	Phosphoserine phosphatase OS=Bos taurus OX=9913 GN=PSPH PE=2 SV=1	PSPH	0.400693	2.84211e-05	Down
Q32KR6	Squalene synthase OS=Bos taurus OX=9913 GN=FDFT1 PE=2 SV=1	FDFT1	0.598993	0.00361995	Down
Q3MHK9	Fascin OS=Bos taurus OX=9913 GN=FSCN1 PE=1 SV=1	FSCN1	0.618249	6.61027e-05	Down
Q3T057	60S ribosomal protein L23 OS=Bos taurus OX=9913 GN=RPL23 PE=2 SV=2	RPL23	0.662089	0.000413504	Down
Q4PJW3	Lanosterol 14-alpha demethylase OS=Bos taurus OX=9913 GN=CYP51A1 PE=2 SV=1	CYP51A1	0.509405	0.000167897	Down
Q58DK5	Delta-aminolevulinic acid dehydratase OS=Bos taurus OX=9913 GN=ALAD PE=2 SV=1	ALAD	0.532202	1.03661e-05	Down
Q5E9J5	7-dehydrocholesterol reductase OS=Bos taurus OX=9913 GN=DHCR7 PE=2 SV=1	DHCR7	0.640821	0.00135858	Down
Q8HZT6	Retinol dehydrogenase 10 OS=Bos taurus OX=9913 GN=RDH10 PE=1 SV=1	RDH10	0.651726	0.00870219	Down
Q9TTK8	Creatine kinase U-type, mitochondrial OS=Bos taurus OX=9913 GN=CKMT1 PE=2 SV=1	CKMT1	0.66209	4.90797e-06	Down
A0A140T8A5	Isocitrate dehydrogenase [NADP] OS=Bos taurus OX=9913 GN=IDH1 PE=1 SV=1	IDH1	0.665125	9.50528e-05	Down
A0A3Q1LMP5	Glycine N-methyltransferase OS=Bos taurus OX=9913 GN=GNMT PE=3 SV=1	GNMT	0.364178	0.0423442	Down
A0A3Q1LMR7	non-specific protein-tyrosine kinase OS=Bos taurus OX=9913 GN=PTK2 PE=4 SV=1	PTK2	0.595325	0.0184615	Down
A0A3Q1M1M7	Junction plakoglobin OS=Bos taurus OX=9913 GN=JUP PE=1 SV=1	JUP	0.599756	5.42712e-05	Down
A0A3Q1M3Z8	Nicotinate-nucleotide pyrophosphorylase [carboxylating] OS=Bos taurus OX=9913 GN=QPRT PE=3 SV=1	QPRT	0.287203	0.00052688	Down
A0A3Q1M478	C-1-tetrahydrofolate synthase, cytoplasmic OS=Bos taurus OX=9913 GN=MTHFD1 PE=1 SV=1	MTHFD1	0.639762	2.63517e-05	Down
A0A3Q1MRP5	Ubiquitin carboxyl-terminal hydrolase OS=Bos taurus OX=9913 GN=USP10 PE=3 SV=1	USP10	0.48522	0.00149562	Down
A0A3Q1NEH7	Capping protein regulator and myosin 1 linker 1 OS=Bos taurus OX=9913 GN=CARMIL1 PE=1 SV=1	CARMIL1	0.458575	4.75772e-05	Down
A0A3S5ZPF7	Phosphoserine aminotransferase OS=Bos taurus OX=9913 GN=PSAT1 PE=1 SV=1	PSAT1	0.585438	4.35094e-06	Down
A2VE13	Protein MAL2 OS=Bos taurus OX=9913 GN=MAL2 PE=1 SV=1	MAL2	0.629727	0.000895656	Down
A4FV97	Ribosomal L1 domain-containing protein 1 OS=Bos taurus OX=9913 GN=RSL1D1 PE=2 SV=1	RSL1D1	0.653845	3.21425e-05	Down
A7MBI5	DPYSL3 protein OS=Bos taurus OX=9913 GN=DPYSL3 PE=1 SV=1	DPYSL3	0.594389	1.87454e-05	Down
E1BIU7	Protein tyrosine phosphatase non-receptor type 23 OS=Bos taurus OX=9913 GN=PTPN23 PE=4 SV=3	PTPN23	0.380261	0.00174256	Down
E1BNV4	SRSF protein kinase 1 OS=Bos taurus OX=9913 GN=SRPK1 PE=4 SV=3	SRPK1	0.634593	0.00313687	Down
F1MFC2	Desmoglein 2 OS=Bos taurus OX=9913 GN=DSG2 PE=4 SV=3	DSG2	0.460675	0.00546562	Down
F1MHR3	Aldehyde dehydrogenase 1 family member A3 OS=Bos taurus OX=9913 GN=ALDH1A3 PE=3 SV=3	ALDH1A3	0.586948	0.000112491	Down
F1MIM3	hexokinase OS=Bos taurus OX=9913 GN=HKDC1 PE=3 SV=3	HKDC1	0.61662	0.00281213	Down
F1MKE9	Spectrin beta chain OS=Bos taurus OX=9913 GN=SPTB PE=3 SV=3	SPTB	0.340861	5.06021e-05	Down
F1MLB8	ATP synthase subunit alpha OS=Bos taurus OX=9913 GN=ATP5F1A PE=1 SV=1	ATP5F1A	0.511304	0.000521571	Down
F1MM57	Myosin heavy chain 14 OS=Bos taurus OX=9913 GN=MYH14 PE=1 SV=3	MYH14	0.647665	1.48789e-05	Down
F1MMQ8	Spectrin alpha, erythrocytic 1 OS=Bos taurus OX=9913 GN=SPTA1 PE=3 SV=3	SPTA1	0.602863	0.00517	Down
F1MTW8	Phosducin-like protein 3 OS=Bos taurus OX=9913 GN=PDCL3 PE=3 SV=1	PDCL3	0.61214	0.00220347	Down
F1MU79	peptidylprolyl isomerase OS=Bos taurus OX=9913 GN=FKBP4 PE=4 SV=2	FKBP4	0.631901	6.62302e-06	Down
F1MY41	Structural maintenance of chromosomes protein OS=Bos taurus OX=9913 GN=SMC2 PE=3 SV=2	SMC2	0.666243	0.0476307	Down
P10462	Protein S100-A2 OS=Bos taurus OX=9913 GN=S100A2 PE=1 SV=1	S100A2	0.559734	3.40496e-06	Down
P46170	Beta-defensin 12 OS=Bos taurus OX=9913 GN=DEFB12 PE=1 SV=1	DEFB12	0.516062	9.09771e-05	Down
P46171	Beta-defensin 13 OS=Bos taurus OX=9913 GN=DEFB13 PE=1 SV=1	DEFB13	0.622264	0.0181285	Down
P83939	Secernin-1 OS=Bos taurus OX=9913 GN=SCRN1 PE=1 SV=2	SCRN1	0.53662	0.000217582	Down
Q0IIJ2	Histone H1.0 OS=Bos taurus OX=9913 GN=H1-0 PE=2 SV=3	H1-0	0.589812	0.00432595	Down
Q148C4	Calmodulin regulator protein PCP4 OS=Bos taurus OX=9913 GN=PCP4 PE=3 SV=1	PCP4	0.413293	2.27061e-05	Down
Q1LZA3	Asparagine synthetase [glutamine-hydrolyzing] OS=Bos taurus OX=9913 GN=ASNS PE=2 SV=3	ASNS	0.580892	0.000585234	Down
Q28880	Lingual antimicrobial peptide OS=Bos taurus OX=9913 GN=LAP PE=1 SV=1	LAP	0.386068	1.79036e-06	Down
Q2KIA2	Multifunctional methyltransferase subunit TRM112-like protein OS=Bos taurus OX=9913 GN=TRMT112 PE=2 SV=1	TRMT112	0.619771	0.0301219	Down
Q2KJH6	Serpin H1 OS=Bos taurus OX=9913 GN=SERPINH1 PE=2 SV=1	SERPINH1	0.608947	0.000186939	Down
Q2KJH7	Delta-1-pyrroline-5-carboxylate synthase OS=Bos taurus OX=9913 GN=ALDH18A1 PE=2 SV=1	ALDH18A1	0.588764	0.000290705	Down
Q2NL24	Proteasome assembly chaperone 2 OS=Bos taurus OX=9913 GN=PSMG2 PE=2 SV=1	PSMG2	0.665029	0.00618932	Down
Q3SX44	N(G),N(G)-dimethylarginine dimethylaminohydrolase 2 OS=Bos taurus OX=9913 GN=DDAH2 PE=2 SV=1	DDAH2	0.486173	6.07314e-05	Down
Q3T0Q6	CCHC-type zinc finger nucleic acid binding protein OS=Bos taurus OX=9913 GN=CNBP PE=2 SV=1	CNBP	0.585108	0.0029058	Down
Q3ZBL4	Leucine zipper transcription factor-like protein 1 OS=Bos taurus OX=9913 GN=LZTFL1 PE=2 SV=1	LZTFL1	0.628707	0.000138931	Down
Q5EA79	Galactose mutarotase OS=Bos taurus OX=9913 GN=GALM PE=2 SV=1	GALM	0.657665	0.000881493	Down
Q95L54	Annexin A8 OS=Bos taurus OX=9913 GN=ANXA8 PE=2 SV=1	ANXA8	0.588758	7.53066e-07	Down
A0A140T867	Keratin, type I cytoskeletal 17 OS=Bos taurus OX=9913 GN=KRT17 PE=3 SV=1	KRT17	0.541926	8.51039e-06	Down
A0A3Q1LFJ4	LIM domain 7 OS=Bos taurus OX=9913 GN=LMO7 PE=1 SV=1	LMO7	0.536939	0.000651441	Down
A0A3Q1LGZ8	Protein zwilch OS=Bos taurus OX=9913 GN=ZWILCH PE=3 SV=1	ZWILCH	0.2543	0.0101282	Down
A0A3Q1LK04	Ubiquitin carboxyl-terminal hydrolase OS=Bos taurus OX=9913 GN=UCHL1 PE=3 SV=1	UCHL1	0.431396	0.00821706	Down
A0A3Q1LLH4	Catenin delta 1 OS=Bos taurus OX=9913 GN=CTNND1 PE=1 SV=1	CTNND1	0.649999	0.000185337	Down
A0A3Q1LPT9	STEAP3 metalloreductase OS=Bos taurus OX=9913 GN=STEAP3 PE=3 SV=1	STEAP3	0.663056	0.0283844	Down
A0A3Q1LPX4	Hydroxymethylglutaryl-CoA synthase OS=Bos taurus OX=9913 GN=HMGCS1 PE=1 SV=1	HMGCS1	0.542274	4.77983e-05	Down
A0A3Q1LQ18	Delta(14)-sterol reductase TM7SF2 OS=Bos taurus OX=9913 GN=TM7SF2 PE=3 SV=1	TM7SF2	0.542818	0.0222193	Down
A0A3Q1LQ92	Carboxylic ester hydrolase OS=Bos taurus OX=9913 GN=LOC508916 PE=3 SV=1	LOC508916	0.554146	0.000178973	Down
A0A3Q1LSA3	Probable ATP-dependent RNA helicase DDX47 OS=Bos taurus OX=9913 GN=DDX47 PE=1 SV=1	DDX47	0.619145	0.00831438	Down
A0A3Q1LSX3	Hepatocyte growth factor-like protein OS=Bos taurus OX=9913 GN=MST1 PE=3 SV=1	MST1	0.659744	0.0097346	Down
A0A3Q1LV54	Alpha kinase 2 OS=Bos taurus OX=9913 GN=ALPK2 PE=4 SV=1	ALPK2	0.356579	0.000331847	Down
A0A3Q1M0A1	Cornulin OS=Bos taurus OX=9913 GN=CRNN PE=3 SV=1	CRNN	0.189218	2.90319e-06	Down
A0A3Q1M0V1	Catenin alpha-1 OS=Bos taurus OX=9913 GN=CTNNA1 PE=3 SV=1	CTNNA1	0.597013	0.000118165	Down
A0A3Q1M3I2	Complement factor H related 5 OS=Bos taurus OX=9913 GN=CFHR5 PE=4 SV=1	CFHR5	0.637134	0.0202342	Down
A0A3Q1M4C5	alanine transaminase OS=Bos taurus OX=9913 GN=GPT2 PE=3 SV=1	GPT2	0.541037	0.000418886	Down
A0A3Q1M5N7	Elongator complex protein 3 OS=Bos taurus OX=9913 GN=ELP3 PE=3 SV=1	ELP3	0.58764	0.0037976	Down
A0A3Q1M6Y6	Metallothionein-1A OS=Bos taurus OX=9913 GN=MT1A PE=3 SV=1	MT1A	0.480055	0.00044053	Down
A0A3Q1M7W5	NCK associated protein 1 OS=Bos taurus OX=9913 GN=NCKAP1 PE=4 SV=1	NCKAP1	0.479045	0.000552894	Down
A0A3Q1M8J7	protein-tyrosine-phosphatase OS=Bos taurus OX=9913 GN=PTPRQ PE=4 SV=1	PTPRQ	0.635964	0.0110176	Down
A0A3Q1M9I5	Integrin beta OS=Bos taurus OX=9913 GN=ITGB4 PE=1 SV=1	ITGB4	0.665089	0.00811028	Down
A0A3Q1MB37	propionate--CoA ligase OS=Bos taurus OX=9913 GN=ACSS2 PE=1 SV=1	ACSS2	0.576211	0.00123145	Down
A0A3Q1MCE5	Acetoacetyl-CoA synthetase OS=Bos taurus OX=9913 GN=AACS PE=3 SV=1	AACS	0.635842	0.00303317	Down
A0A3Q1MFL7	Destrin OS=Bos taurus OX=9913 GN=DSTN PE=1 SV=1	DSTN	0.554716	6.78574e-06	Down
A0A3Q1MGC0	propionate--CoA ligase OS=Bos taurus OX=9913 GN=ACSS1 PE=1 SV=1	ACSS1	0.651949	0.0325899	Down
A0A3Q1MGI8	Ribonucleoside-diphosphate reductase OS=Bos taurus OX=9913 GN=RRM1 PE=3 SV=1	RRM1	0.573756	1.04831e-05	Down
A0A3Q1MKF2	Myosin VB OS=Bos taurus OX=9913 GN=MYO5B PE=3 SV=1	MYO5B	0.547234	0.000260284	Down
A0A3Q1MLB5	ethanolamine-phosphate cytidylyltransferase OS=Bos taurus OX=9913 GN=PCYT2 PE=3 SV=1	PCYT2	0.633862	0.00587614	Down
A0A3Q1MLV0	Tropomyosin 4 OS=Bos taurus OX=9913 GN=TPM4 PE=1 SV=1	TPM4	0.403791	0.000673515	Down
A0A3Q1MNW3	propionate--CoA ligase OS=Bos taurus OX=9913 GN=ACSS1 PE=1 SV=1	ACSS1	0.605202	1.2499e-05	Down
A0A3Q1MPJ7	Serine/threonine-protein phosphatase CPPED1 OS=Bos taurus OX=9913 GN=CPPED1 PE=3 SV=1	CPPED1	0.625787	0.000109553	Down
A0A3Q1MR36	Anion exchange protein OS=Bos taurus OX=9913 GN=SLC4A1 PE=3 SV=1	SLC4A1	0.455192	7.9352e-07	Down
A0A3Q1MR74	Galectin OS=Bos taurus OX=9913 GN=LGALS7 PE=1 SV=1	LGALS7	0.55441	0.00110972	Down
A0A3Q1MSB9	Tight junction protein 3 OS=Bos taurus OX=9913 GN=TJP3 PE=4 SV=1	TJP3	0.455611	0.00794955	Down
A0A3Q1MT20	Beta-defensin 1 OS=Bos taurus OX=9913 PE=4 SV=1	--	0.380503	0.00513248	Down
A0A3Q1MUD4	High density lipoprotein binding protein OS=Bos taurus OX=9913 GN=HDLBP PE=1 SV=1	HDLBP	0.651793	5.31148e-06	Down
A0A3Q1N308	Methanethiol oxidase OS=Bos taurus OX=9913 GN=SELENBP1 PE=1 SV=1	SELENBP1	0.626991	2.54901e-05	Down
A0A3Q1NES2	Catenin beta-1 OS=Bos taurus OX=9913 GN=CTNNB1 PE=1 SV=1	CTNNB1	0.647888	0.000275177	Down
A0A3S5ZP98	aldehyde dehydrogenase (NAD(+)) OS=Bos taurus OX=9913 GN=ALDH7A1 PE=3 SV=1	ALDH7A1	0.628313	0.000406661	Down
A0A3S5ZPD5	glutathione transferase OS=Bos taurus OX=9913 GN=GSTT2 PE=1 SV=1	GSTT2	0.60579	0.00559289	Down
A0A3S5ZPM7	Nucleolar and coiled-body phosphoprotein 1 OS=Bos taurus OX=9913 GN=NOLC1 PE=4 SV=1	NOLC1	0.60999	0.0438218	Down
A0A452DIP8	Coagulation factor X OS=Bos taurus OX=9913 GN=F10 PE=4 SV=1	F10	0.545915	0.00117673	Down
A6H7E3	PDZ and LIM domain 1 OS=Bos taurus OX=9913 GN=PDLIM1 PE=1 SV=1	PDLIM1	0.529689	7.69667e-07	Down
E1B941	Mitochondrial-processing peptidase subunit beta OS=Bos taurus OX=9913 GN=PMPCB PE=3 SV=2	PMPCB	0.479941	0.000886904	Down
E1BAI4	Chloride intracellular channel protein OS=Bos taurus OX=9913 GN=CLIC6 PE=3 SV=1	CLIC6	0.559907	0.00123744	Down
E1BIA7	Clustered mitochondria protein homolog OS=Bos taurus OX=9913 GN=CLUH PE=3 SV=3	CLUH	0.581619	0.000216586	Down
E1BM12	Spermidine synthase OS=Bos taurus OX=9913 GN=SRM PE=3 SV=2	SRM	0.506036	6.87004e-05	Down
E1BP41	Cysteine sulfinic acid decarboxylase OS=Bos taurus OX=9913 GN=CSAD PE=3 SV=2	CSAD	0.57671	0.0163089	Down
F1ME83	Mitotic spindle positioning OS=Bos taurus OX=9913 GN=MISP PE=4 SV=1	MISP	0.450976	0.000462766	Down
F1MLJ5	Oxysterol-binding protein OS=Bos taurus OX=9913 GN=OSBPL3 PE=3 SV=3	OSBPL3	0.528327	0.00295615	Down
F1MR22	Polymeric immunoglobulin receptor OS=Bos taurus OX=9913 GN=PIGR PE=4 SV=3	PIGR	0.516403	0.000106284	Down
F1MR63	N-acyl-aliphatic-L-amino acid amidohydrolase OS=Bos taurus OX=9913 GN=ACY1 PE=1 SV=3	ACY1	0.505678	0.0100593	Down
F1MSN2	Tumor associated calcium signal transducer 2 OS=Bos taurus OX=9913 GN=TACSTD2 PE=3 SV=2	TACSTD2	0.660727	0.000808743	Down
F1MU12	Keratin, type II cytoskeletal 8 OS=Bos taurus OX=9913 GN=KRT8 PE=3 SV=2	KRT8	0.489848	3.41506e-06	Down
F1MUD4	Ubiquitin specific peptidase 19 OS=Bos taurus OX=9913 GN=USP19 PE=4 SV=3	USP19	0.583766	0.0190914	Down
F1MV07	SEC24 homolog D, COPII coat complex component OS=Bos taurus OX=9913 GN=SEC24D PE=3 SV=2	SEC24D	0.617813	0.000159613	Down
F1MW13	Deoxyribonuclease OS=Bos taurus OX=9913 GN=DNASE1L1 PE=3 SV=3	DNASE1L1	0.638487	0.0140409	Down
F1MXP7	VWFA domain-containing protein OS=Bos taurus OX=9913 GN=LOC784768 PE=3 SV=1	LOC784768	0.45202	2.37713e-07	Down
F1MZY2	glutamine--fructose-6-phosphate transaminase (isomerizing) OS=Bos taurus OX=9913 GN=GFPT1 PE=1 SV=2	GFPT1	0.594015	1.06238e-06	Down
F1N2D3	Tight junction protein 1 OS=Bos taurus OX=9913 GN=TJP1 PE=4 SV=3	TJP1	0.435331	4.54739e-06	Down
F6QND5	Fibrinogen alpha chain OS=Bos taurus OX=9913 GN=FGA PE=4 SV=1	FGA	0.513694	2.05369e-07	Down
F6RYN2	RNA-binding protein 47 OS=Bos taurus OX=9913 GN=RBM47 PE=1 SV=1	RBM47	0.529033	0.000354554	Down
F6S1Q0	Keratin 18 OS=Bos taurus OX=9913 GN=KRT18 PE=1 SV=1	KRT18	0.561839	1.11e-06	Down
G3N156	Plakophilin-1 OS=Bos taurus OX=9913 GN=PKP1 PE=3 SV=2	PKP1	0.565767	0.000142129	Down
G3X743	Arginyl aminopeptidase OS=Bos taurus OX=9913 GN=RNPEP PE=3 SV=2	RNPEP	0.630133	5.94315e-05	Down
O46675	Growth-regulated protein homolog gamma OS=Bos taurus OX=9913 PE=3 SV=1	--	0.419018	0.000769506	Down
Q08E22	Chromosome 17 open reading frame 28 ortholog OS=Bos taurus OX=9913 GN=HID1 PE=2 SV=1	HID1	0.486359	0.00499535	Down
Q0VCC0	Calcyphosin OS=Bos taurus OX=9913 GN=CAPS PE=2 SV=1	CAPS	0.487906	0.00563895	Down
Q0VFX8	Cysteine-rich protein 2 OS=Bos taurus OX=9913 GN=CRIP2 PE=2 SV=1	CRIP2	0.517328	8.64512e-05	Down
Q148E6	Cytochrome P450, family 4, subfamily B, polypeptide 1 OS=Bos taurus OX=9913 GN=CYP4B1 PE=2 SV=1	CYP4B1	0.501754	0.00306693	Down
Q1JQD4	PDZ domain-containing protein GIPC2 OS=Bos taurus OX=9913 GN=GIPC2 PE=2 SV=1	GIPC2	0.527485	2.53185e-05	Down
Q1LZF9	Myosin regulatory light polypeptide 9 OS=Bos taurus OX=9913 GN=MYL9 PE=1 SV=1	MYL9	0.640941	0.014735	Down
Q2KHW4	Solute carrier family 25 (Mitochondrial carrier; ornithine transporter) member 15 OS=Bos taurus OX=9913 GN=SLC25A15 PE=2 SV=1	SLC25A15	0.285322	0.00191958	Down
Q2KIX7	Protein HP-25 homolog 1 OS=Bos taurus OX=9913 PE=1 SV=1	--	0.450195	0.0312781	Down
Q2NKS3	Proteasome assembly chaperone 3 OS=Bos taurus OX=9913 GN=PSMG3 PE=2 SV=1	PSMG3	0.471699	0.00111679	Down
Q32KP1	Tetraspanin-31 OS=Bos taurus OX=9913 GN=TSPAN31 PE=2 SV=1	TSPAN31	0.619645	0.0284669	Down
Q32L76	Serum amyloid A-4 protein OS=Bos taurus OX=9913 GN=SAA4 PE=2 SV=1	SAA4	0.61149	0.000264459	Down
Q3SYR5	Apolipoprotein C-IV OS=Bos taurus OX=9913 GN=APOC4 PE=2 SV=1	APOC4	0.402908	0.00635455	Down
Q3SYY7	OCIA domain-containing protein 2 OS=Bos taurus OX=9913 GN=OCIAD2 PE=2 SV=1	OCIAD2	0.567369	0.0028073	Down
Q3T018	Chromosome 14 open reading frame 1 ortholog OS=Bos taurus OX=9913 GN=ERG28 PE=2 SV=1	ERG28	0.640077	0.00976306	Down
Q3T0B7	40S ribosomal protein S27-like OS=Bos taurus OX=9913 GN=RPS27L PE=3 SV=3	RPS27L	0.618747	8.47416e-05	Down
Q3ZBB0	Solute carrier family 35 member B2 OS=Bos taurus OX=9913 GN=SLC35B2 PE=2 SV=1	SLC35B2	0.629111	0.00100265	Down
Q3ZBV0	Tetraspanin-13 OS=Bos taurus OX=9913 GN=TSPAN13 PE=2 SV=1	TSPAN13	0.635712	0.0380758	Down
Q5BIR5	Serpin B8 OS=Bos taurus OX=9913 GN=SERPINB8 PE=2 SV=1	SERPINB8	0.602875	0.00257398	Down
A0A3Q1LFR2	glutathione transferase OS=Bos taurus OX=9913 GN=GSTM2 PE=1 SV=1	GSTM2	0.644862	0.000496516	Down
A0A3Q1LHE9	SEA domain-containing protein OS=Bos taurus OX=9913 PE=4 SV=1	--	0.30331	5.02239e-05	Down
A0A3Q1LJK2	Glutaryl-CoA dehydrogenase, mitochondrial OS=Bos taurus OX=9913 GN=GCDH PE=3 SV=1	GCDH	0.650409	0.00214801	Down
A0A3Q1LKP4	Beta-defensin 1 OS=Bos taurus OX=9913 GN=DEFB1 PE=4 SV=1	DEFB1	0.64517	0.00012672	Down
A0A3Q1LLN4	Tight junction protein 2 OS=Bos taurus OX=9913 GN=TJP2 PE=1 SV=1	TJP2	0.583051	0.000433934	Down
A0A3Q1LMI9	Afadin, adherens junction formation factor OS=Bos taurus OX=9913 GN=AFDN PE=4 SV=1	AFDN	0.475346	0.00183337	Down
A0A3Q1LMT7	Synaptogyrin 1 OS=Bos taurus OX=9913 GN=SYNGR1 PE=3 SV=1	SYNGR1	0.433225	0.00110915	Down
A0A3Q1LP76	TRPM8 channel-associated factor 2 OS=Bos taurus OX=9913 GN=TCAF2 PE=3 SV=1	TCAF2	0.620702	0.047949	Down
A0A3Q1LPH9	Rhophilin-2 OS=Bos taurus OX=9913 GN=RHPN2 PE=3 SV=1	RHPN2	0.50959	0.0217783	Down
A0A3Q1LQ51	Microtubule associated protein 7 OS=Bos taurus OX=9913 GN=MAP7 PE=3 SV=1	MAP7	0.632633	0.0127259	Down
A0A3Q1LQ98	Cytochrome P450, family 39, subfamily A, polypeptide 1 OS=Bos taurus OX=9913 GN=CYP39A1 PE=3 SV=1	CYP39A1	0.39073	4.61781e-08	Down
A0A3Q1LUE9	Ig-like domain-containing protein OS=Bos taurus OX=9913 PE=1 SV=1	--	0.181816	5.65714e-06	Down
A0A3Q1LXV7	60S ribosomal protein L36a OS=Bos taurus OX=9913 GN=RPL36A PE=3 SV=1	RPL36A	0.625665	0.000127792	Down
A0A3Q1M070	Ribosomal RNA processing 12 homolog OS=Bos taurus OX=9913 GN=RRP12 PE=3 SV=1	RRP12	0.582495	0.00827219	Down
A0A3Q1M315	Complement factor H-like OS=Bos taurus OX=9913 GN=LOC790886 PE=4 SV=1	LOC790886	0.626663	0.000905766	Down
A0A3Q1M3A8	Ig-like domain-containing protein OS=Bos taurus OX=9913 PE=4 SV=1	--	0.553325	0.000161973	Down
A0A3Q1M4D8	Ladinin 1 OS=Bos taurus OX=9913 GN=LAD1 PE=1 SV=1	LAD1	0.61691	0.00141743	Down
A0A3Q1M4E5	Fucose kinase OS=Bos taurus OX=9913 GN=FCSK PE=4 SV=1	FCSK	0.640759	0.00124827	Down
A0A3Q1M4I0	Repetin OS=Bos taurus OX=9913 GN=RPTN PE=1 SV=1	RPTN	0.292407	0.000188628	Down
A0A3Q1M5Y6	Ubiquitin-conjugating enzyme E2 Q2 OS=Bos taurus OX=9913 GN=UBE2Q2 PE=4 SV=1	UBE2Q2	0.618713	0.00791999	Down
A0A3Q1M8I9	Cysteine-rich protein 1 OS=Bos taurus OX=9913 GN=CRIP1 PE=4 SV=1	CRIP1	0.485435	0.00291774	Down
A0A3Q1M8R8	Transmembrane protein 263 OS=Bos taurus OX=9913 GN=TMEM263 PE=3 SV=1	TMEM263	0.580618	0.0235602	Down
A0A3Q1M9F1	WD repeat domain 87 OS=Bos taurus OX=9913 GN=WDR87 PE=4 SV=1	WDR87	0.458905	0.000166044	Down
A0A3Q1MA07	Serpin B5 OS=Bos taurus OX=9913 GN=SERPINB5 PE=1 SV=1	SERPINB5	0.651827	8.63351e-05	Down
A0A3Q1MH84	Protein S100-A13 OS=Bos taurus OX=9913 GN=S100A13 PE=3 SV=1	S100A13	0.560514	0.00277464	Down
A0A3Q1MKC8	Keratin, type II cytoskeletal 7 OS=Bos taurus OX=9913 GN=KRT7 PE=1 SV=1	KRT7	0.471341	1.96476e-07	Down
A0A3Q1MU67	Cyclin-dependent kinase 1 OS=Bos taurus OX=9913 GN=CDK1 PE=3 SV=1	CDK1	0.449579	0.00905901	Down
A0A3Q1MZU3	Programmed cell death protein 4 OS=Bos taurus OX=9913 GN=PDCD4 PE=3 SV=1	PDCD4	0.580036	0.00534716	Down
A0A3Q1N0A8	Protein ABHD11 OS=Bos taurus OX=9913 GN=ABHD11 PE=4 SV=1	ABHD11	0.620851	0.00197891	Down
A0A3Q1NHI6	Protein FAM114A2 OS=Bos taurus OX=9913 GN=FAM114A1 PE=3 SV=1	FAM114A1	0.36785	0.00144829	Down
A0A3Q1NIK5	Membrane-associated progesterone receptor component 1 OS=Bos taurus OX=9913 GN=PGRMC1 PE=4 SV=1	PGRMC1	0.592154	0.0171637	Down
A0A452DJE8	Small EDRK-rich factor 1A (telomeric) OS=Bos taurus OX=9913 GN=SERF1A PE=3 SV=1	SERF1A	0.526589	0.0052831	Down
C4PU73	Serin peptidase inhibitor, clade A (Alpha-1 antiproteinase, antitrypsin)-like OS=Bos taurus OX=9913 GN=LOC286871 PE=2 SV=1	LOC286871	0.495371	5.34177e-06	Down
E1BFN5	Complement factor H OS=Bos taurus OX=9913 GN=LOC100336868 PE=4 SV=3	LOC100336868	0.29262	1.43203e-05	Down
E1BH17	glutathione transferase OS=Bos taurus OX=9913 GN=GSTM2 PE=3 SV=2	GSTM2	0.633715	1.39332e-05	Down
E1BNG8	Bridging integrator 1 OS=Bos taurus OX=9913 GN=BIN1 PE=4 SV=3	BIN1	0.591462	0.000213621	Down
F1MFG7	Biphenyl hydrolase like OS=Bos taurus OX=9913 GN=BPHL PE=4 SV=3	BPHL	0.490487	0.00414142	Down
F1MIL9	Glucosamine (UDP-N-acetyl)-2-epimerase/N-acetylmannosamine kinase OS=Bos taurus OX=9913 GN=GNE PE=4 SV=3	GNE	0.41108	0.000642779	Down
F1MNV5	Kininogen-1 OS=Bos taurus OX=9913 GN=KNG1 PE=4 SV=2	KNG1	0.497466	0.021053	Down
F1MYN2	Cingulin OS=Bos taurus OX=9913 GN=CGN PE=4 SV=2	CGN	0.594201	0.000465432	Down
F1N091	Coiled-coil domain containing 6 OS=Bos taurus OX=9913 GN=CCDC6 PE=4 SV=2	CCDC6	0.383092	0.000280753	Down
F1N2I5	Carboxymethylenebutenolidase homolog OS=Bos taurus OX=9913 GN=CMBL PE=3 SV=1	CMBL	0.596632	0.00166011	Down
G3MXB8	Proline rich 15 OS=Bos taurus OX=9913 GN=PRR15 PE=3 SV=1	PRR15	0.294332	0.00115573	Down
Q29RS1	Hydroxysteroid (17-beta) dehydrogenase 13 OS=Bos taurus OX=9913 GN=HSD17B13 PE=1 SV=1	HSD17B13	0.307485	7.77011e-05	Down

## Sheet: Table S4
Table S4 The GO terms (BP) of the DAPs between CON and PGE2 groups
GO Terms Description	GO Terms ID	Mapping	Fold Enrichment	Fisher's exact test p value	#NAME?
immune response	GO:0006955	261	1.68	3.03718e-24	23.52
gene expression	GO:0010467	58	0.4	7.38011e-22	21.13
nitrogen compound metabolic process	GO:0006807	346	0.74	9.48094e-22	21.02
mRNA metabolic process	GO:0016071	11	0.17	7.71243e-20	19.11
primary metabolic process	GO:0044238	379	0.77	1.74752e-19	18.76
cellular nitrogen compound metabolic process	GO:0034641	160	0.61	3.61094e-19	18.44
nucleic acid metabolic process	GO:0090304	62	0.44	1.06109e-18	17.97
macromolecule metabolic process	GO:0043170	277	0.72	5.26265e-18	17.28
immune system process	GO:0002376	331	1.44	5.45641e-18	17.26
organic substance metabolic process	GO:0071704	418	0.8	6.54663e-17	16.18
nucleobase-containing compound metabolic process	GO:0006139	125	0.59	2.0001e-16	15.7
RNA processing	GO:0006396	16	0.24	3.08278e-16	15.51
cellular metabolic process	GO:0044237	397	0.8	4.78718e-16	15.32
RNA metabolic process	GO:0016070	47	0.42	7.06933e-16	15.15
metabolic process	GO:0008152	443	0.82	7.25316e-16	15.14
innate immune response	GO:0045087	110	1.99	1.20891e-15	14.92
heterocycle metabolic process	GO:0046483	141	0.62	9.25434e-15	14.03
defense response	GO:0006952	173	1.64	3.69778e-14	13.43
mRNA processing	GO:0006397	7	0.16	6.23553e-14	13.21
cellular aromatic compound metabolic process	GO:0006725	148	0.64	7.68894e-14	13.11
intracellular protein transport	GO:0006886	36	0.4	2.69125e-13	12.57
immune effector process	GO:0002252	193	1.56	3.3657e-13	12.47
cellular macromolecule catabolic process	GO:0044265	24	0.34	5.45765e-13	12.26
cell activation	GO:0001775	187	1.55	1.39884e-12	11.85
macromolecule biosynthetic process	GO:0009059	54	0.48	1.53277e-12	11.81
cellular macromolecule biosynthetic process	GO:0034645	51	0.48	6.02409e-12	11.22
response to stimulus	GO:0050896	589	1.17	7.67441e-12	11.11
organic cyclic compound metabolic process	GO:1901360	168	0.68	9.45855e-12	11.02
leukocyte activation	GO:0045321	168	1.57	1.10233e-11	10.96
mRNA splicing, via spliceosome	GO:0000398	7	0.18	1.14165e-11	10.94
RNA splicing, via transesterification reactions	GO:0000375	7	0.18	1.15045e-11	10.94
regulation of cell adhesion	GO:0030155	107	1.79	1.83138e-11	10.74
RNA splicing	GO:0008380	9	0.21	2.03229e-11	10.69
RNA localization	GO:0006403	3	0.1	3.75779e-11	10.43
translation	GO:0006412	8	0.2	5.49451e-11	10.26
leukocyte degranulation	GO:0043299	138	1.62	6.43279e-11	10.19
locomotion	GO:0040011	181	1.51	7.36318e-11	10.13
macromolecule catabolic process	GO:0009057	40	0.46	7.44861e-11	10.13
myeloid leukocyte mediated immunity	GO:0002444	139	1.61	1.25326e-10	9.9
signal transduction	GO:0007165	326	1.3	1.71418e-10	9.77
leukocyte mediated immunity	GO:0002443	150	1.57	1.73522e-10	9.76
myeloid leukocyte activation	GO:0002274	143	1.59	1.73758e-10	9.76
cellular macromolecule metabolic process	GO:0044260	232	0.75	1.78115e-10	9.75
leukocyte activation involved in immune response	GO:0002366	144	1.58	2.36506e-10	9.63
exocytosis	GO:0006887	176	1.5	3.14232e-10	9.5
cell activation involved in immune response	GO:0002263	144	1.57	4.15259e-10	9.38
neutrophil mediated immunity	GO:0002446	134	1.59	7.47736e-10	9.13
regulated exocytosis	GO:0045055	167	1.5	7.82879e-10	9.11
organic substance catabolic process	GO:1901575	84	0.6	1.01498e-09	8.99
neutrophil activation	GO:0042119	133	1.59	1.04485e-09	8.98
peptide biosynthetic process	GO:0043043	11	0.27	1.15511e-09	8.94
regulation of cell activation	GO:0050865	80	1.85	1.5681e-09	8.8
neutrophil degranulation	GO:0043312	131	1.59	1.69966e-09	8.77
granulocyte activation	GO:0036230	134	1.58	1.82885e-09	8.74
cellular catabolic process	GO:0044248	94	0.63	4.98848e-09	8.3
response to external stimulus	GO:0009605	248	1.34	5.70897e-09	8.24
establishment of RNA localization	GO:0051236	2	0.09	6.58918e-09	8.18
RNA transport	GO:0050658	2	0.09	6.58918e-09	8.18
nucleic acid transport	GO:0050657	2	0.09	6.58918e-09	8.18
signaling	GO:0023052	347	1.26	6.75709e-09	8.17
secretion by cell	GO:0032940	194	1.41	7.36354e-09	8.13
ribonucleoprotein complex biogenesis	GO:0022613	11	0.28	8.18993e-09	8.09
regulation of leukocyte activation	GO:0002694	73	1.85	9.91775e-09	8
organonitrogen compound metabolic process	GO:1901564	306	0.81	1.07666e-08	7.97
peptide metabolic process	GO:0006518	22	0.39	1.09443e-08	7.96
actin filament organization	GO:0007015	58	1.98	1.61556e-08	7.79
regulation of cell motility	GO:2000145	122	1.56	1.96517e-08	7.71
cell migration	GO:0016477	128	1.54	2.23684e-08	7.65
G protein-coupled receptor signaling pathway	GO:0007186	61	1.94	2.40667e-08	7.62
secretion	GO:0046903	199	1.39	2.44574e-08	7.61
nucleobase-containing compound transport	GO:0015931	3	0.13	2.88858e-08	7.54
chemotaxis	GO:0006935	91	1.68	2.93681e-08	7.53
cell communication	GO:0007154	356	1.24	3.20869e-08	7.49
antimicrobial humoral response	GO:0019730	43	2.2	3.23187e-08	7.49
regulation of mRNA metabolic process	GO:1903311	7	0.23	3.24372e-08	7.49
keratinization	GO:0031424	22	3.07	3.3067e-08	7.48
actin cytoskeleton organization	GO:0030036	92	1.67	4.02674e-08	7.4
protein transport	GO:0015031	71	0.6	4.29615e-08	7.37
cornification	GO:0070268	21	3.12	4.47966e-08	7.35
localization of cell	GO:0051674	132	1.51	4.50045e-08	7.35
cell motility	GO:0048870	132	1.51	4.50045e-08	7.35
immune response-regulating signaling pathway	GO:0002764	67	1.84	4.97055e-08	7.3
translational initiation	GO:0006413	2	0.1	6.21472e-08	7.21
amide transport	GO:0042886	74	0.61	7.83379e-08	7.11
positive regulation of cell adhesion	GO:0045785	68	1.81	7.84619e-08	7.11
positive regulation of immune system process	GO:0002684	128	1.51	8.68009e-08	7.06
regulation of cell-cell adhesion	GO:0022407	61	1.87	8.75086e-08	7.06
actin filament-based process	GO:0030029	98	1.62	9.00291e-08	7.05
cellular response to stimulus	GO:0051716	432	1.19	1.14956e-07	6.94
response to interferon-gamma	GO:0034341	40	2.19	1.16349e-07	6.93
immune response-activating signal transduction	GO:0002757	62	1.85	1.20868e-07	6.92
peptide transport	GO:0015833	74	0.62	1.32981e-07	6.88
cell adhesion	GO:0007155	82	1.68	1.57975e-07	6.8
cellular respiration	GO:0045333	3	0.14	1.6359e-07	6.79
nuclear-transcribed mRNA catabolic process	GO:0000956	3	0.14	1.6359e-07	6.79
cellular response to interferon-gamma	GO:0071346	39	2.19	1.7839e-07	6.75
organonitrogen compound biosynthetic process	GO:1901566	75	0.63	1.90932e-07	6.72
taxis	GO:0042330	92	1.63	1.99655e-07	6.7
cell surface receptor signaling pathway	GO:0007166	189	1.37	2.29245e-07	6.64
ubiquitin-dependent protein catabolic process	GO:0006511	10	0.3	2.36606e-07	6.63
intracellular transport	GO:0046907	111	0.69	2.42897e-07	6.61
regulation of mRNA processing	GO:0050684	2	0.1	2.50084e-07	6.6
response to chemical	GO:0042221	375	1.21	2.54323e-07	6.59
nuclear transport	GO:0051169	9	0.28	3.14387e-07	6.5
regulation of cell shape	GO:0008360	42	2.08	3.24057e-07	6.49
protein catabolic process	GO:0030163	21	0.42	3.43167e-07	6.46
catabolic process	GO:0009056	110	0.69	3.6265e-07	6.44
mRNA catabolic process	GO:0006402	4	0.18	3.75525e-07	6.43
regulation of leukocyte cell-cell adhesion	GO:1903037	47	1.98	3.82687e-07	6.42
cellular response to cytokine stimulus	GO:0071345	118	1.51	3.89678e-07	6.41
negative regulation of gene expression	GO:0010629	65	0.61	4.06744e-07	6.39
nucleocytoplasmic transport	GO:0006913	9	0.29	4.53039e-07	6.34
cytoskeleton organization	GO:0007010	144	1.43	5.29323e-07	6.28
cytokine-mediated signaling pathway	GO:0019221	76	1.67	6.47695e-07	6.19
cellular amide metabolic process	GO:0043603	41	0.54	7.6998e-07	6.11
positive regulation of cell motility	GO:2000147	84	1.62	8.45026e-07	6.07
regulation of mononuclear cell proliferation	GO:0032944	39	2.09	8.54371e-07	6.07
keratinocyte differentiation	GO:0030216	27	2.44	8.66333e-07	6.06
epidermal cell differentiation	GO:0009913	41	2.05	1.01902e-06	5.99
establishment of protein localization	GO:0045184	83	0.66	1.0787e-06	5.97
ribonucleoprotein complex subunit organization	GO:0071826	7	0.26	1.14979e-06	5.94
Fc-gamma receptor signaling pathway	GO:0038094	25	2.5	1.16299e-06	5.93
regulation of locomotion	GO:0040012	134	1.43	1.16694e-06	5.93
regulation of immune system process	GO:0002682	171	1.37	1.27492e-06	5.89
regulation of lymphocyte proliferation	GO:0050670	38	2.08	1.29755e-06	5.89
RNA catabolic process	GO:0006401	6	0.24	1.45202e-06	5.84
amide biosynthetic process	GO:0043604	23	0.46	1.54224e-06	5.81
regulation of exocytosis	GO:0017157	40	2.05	1.54729e-06	5.81
regulation of gene expression	GO:0010468	174	0.76	1.59648e-06	5.8
organonitrogen compound catabolic process	GO:1901565	46	0.57	1.62438e-06	5.79
nitrogen compound transport	GO:0071705	91	0.68	2.01591e-06	5.7
protein localization to organelle	GO:0033365	40	0.55	2.04271e-06	5.69
regulation of T cell proliferation	GO:0042129	33	2.17	2.3285e-06	5.63
protein metabolic process	GO:0019538	224	0.8	2.69091e-06	5.57
regulation of leukocyte proliferation	GO:0070663	39	2.02	2.74486e-06	5.56
defense response to other organism	GO:0098542	78	1.61	3.29418e-06	5.48
modification-dependent protein catabolic process	GO:0019941	13	0.37	3.3779e-06	5.47
ribonucleoprotein complex assembly	GO:0022618	7	0.27	3.67033e-06	5.44
regulation of T cell activation	GO:0050863	46	1.87	4.01908e-06	5.4
establishment of localization in cell	GO:0051649	134	0.74	4.03763e-06	5.39
response to external biotic stimulus	GO:0043207	130	1.42	4.39357e-06	5.36
ncRNA metabolic process	GO:0034660	12	0.36	4.78688e-06	5.32
regulation of lymphocyte activation	GO:0051249	56	1.75	5.09164e-06	5.29
regulation of cell projection assembly	GO:0060491	38	1.99	5.09418e-06	5.29
proteasomal protein catabolic process	GO:0010498	7	0.28	5.38482e-06	5.27
Fc receptor signaling pathway	GO:0038093	31	2.16	5.49253e-06	5.26
response to other organism	GO:0051707	129	1.41	5.88352e-06	5.23
regulation of actin cytoskeleton organization	GO:0032956	64	1.66	6.20616e-06	5.21
response to biotic stimulus	GO:0009607	131	1.41	6.9548e-06	5.16
regulation of mRNA splicing, via spliceosome	GO:0048024	2	0.13	7.69927e-06	5.11
regulation of embryonic cell shape	GO:0016476	12	3.45	7.82499e-06	5.11
sperm capacitation	GO:0048240	12	3.45	7.82499e-06	5.11
cytoplasmic translation	GO:0002181	2	0.13	7.85757e-06	5.1
regulation of actin filament-based process	GO:0032970	68	1.64	8.11124e-06	5.09
positive regulation of locomotion	GO:0040017	92	1.51	8.26377e-06	5.08
epidermis development	GO:0008544	49	1.79	8.34347e-06	5.08
respiratory burst	GO:0045730	9	4.14	8.40126e-06	5.08
carbohydrate derivative metabolic process	GO:1901135	61	0.64	9.27154e-06	5.03
prostate gland development	GO:0030850	10	3.84	9.5904e-06	5.02
intracellular signal transduction	GO:0035556	138	1.38	9.93152e-06	5
cyclic-nucleotide-mediated signaling	GO:0019935	18	2.67	1.1093e-05	4.95
response to cytokine	GO:0034097	122	1.41	1.20106e-05	4.92
respiratory electron transport chain	GO:0022904	2	0.13	1.20571e-05	4.92
response to zinc ion	GO:0010043	16	2.83	1.24197e-05	4.91
cellular macromolecule localization	GO:0070727	107	0.72	1.3186e-05	4.88
regulation of localization	GO:0032879	279	1.22	1.32912e-05	4.88
negative regulation of cell adhesion	GO:0007162	45	1.82	1.40033e-05	4.85
regulation of RNA splicing	GO:0043484	4	0.21	1.52292e-05	4.82
regulation of cell migration	GO:0030334	103	1.45	1.70925e-05	4.77
regulation of cell-substrate adhesion	GO:0010810	38	1.9	1.73234e-05	4.76
ribosome biogenesis	GO:0042254	5	0.25	1.86522e-05	4.73
cellular biosynthetic process	GO:0044249	154	0.77	1.93821e-05	4.71
second-messenger-mediated signaling	GO:0019932	32	2.02	1.98198e-05	4.7
disruption of cells of another organism	GO:0044364	24	2.3	2.01746e-05	4.7
killing of cells of another organism	GO:0031640	24	2.3	2.01746e-05	4.7
cell killing	GO:0001906	29	2.09	2.16317e-05	4.66
glycoprotein metabolic process	GO:0009100	6	0.27	2.21455e-05	4.65
calcium-mediated signaling	GO:0019722	25	2.21	2.31889e-05	4.63
vesicle-mediated transport	GO:0016192	260	1.22	2.34071e-05	4.63
organic substance biosynthetic process	GO:1901576	162	0.78	2.4986e-05	4.6
humoral immune response	GO:0006959	52	1.7	2.63248e-05	4.58
oxidative phosphorylation	GO:0006119	3	0.18	2.64372e-05	4.58
phagocytosis	GO:0006909	49	1.73	2.96936e-05	4.53
negative regulation of RNA metabolic process	GO:0051253	38	0.58	3.08518e-05	4.51
positive regulation of cell activation	GO:0050867	47	1.74	3.22658e-05	4.49
electron transport chain	GO:0022900	6	0.28	3.24366e-05	4.49
supramolecular fiber organization	GO:0097435	76	1.53	3.2632e-05	4.49
regulation of anatomical structure morphogenesis	GO:0022603	123	1.38	3.52356e-05	4.45
regulation of lamellipodium organization	GO:1902743	18	2.51	3.56346e-05	4.45
regulation of lamellipodium assembly	GO:0010591	15	2.76	3.6e-05	4.44
positive regulation of immune response	GO:0050778	88	1.47	3.81179e-05	4.42
cell chemotaxis	GO:0060326	31	1.98	3.86119e-05	4.41
aromatic compound catabolic process	GO:0019439	24	0.51	4.11508e-05	4.39
positive regulation of cell-cell adhesion	GO:0022409	38	1.84	4.26756e-05	4.37
protein-containing complex localization	GO:0031503	6	0.29	4.62916e-05	4.33
regulation of regulated secretory pathway	GO:1903305	24	2.17	5.02575e-05	4.3
regulation of flagellated sperm motility	GO:1901317	12	3.07	5.14533e-05	4.29
cell-cell adhesion	GO:0098609	46	1.72	5.27283e-05	4.28
regulation of leukocyte degranulation	GO:0043300	14	2.8	5.2909e-05	4.28
cell-cell junction organization	GO:0045216	32	1.94	5.67358e-05	4.25
negative regulation of lymphocyte activation	GO:0051250	26	2.1	5.78435e-05	4.24
positive regulation of leukocyte activation	GO:0002696	45	1.74	5.94388e-05	4.23
mitochondrion organization	GO:0007005	20	0.48	6.13864e-05	4.21
cellular response to chemical stimulus	GO:0070887	253	1.22	6.62303e-05	4.18
morphogenesis of embryonic epithelium	GO:0016331	39	1.8	6.76854e-05	4.17
positive regulation of cell-substrate adhesion	GO:0010811	28	2.05	7.1296e-05	4.15
ncRNA processing	GO:0034470	7	0.32	7.28904e-05	4.14
adherens junction organization	GO:0034332	21	2.3	7.7328e-05	4.11
regulation of cell population proliferation	GO:0042127	153	1.31	7.80031e-05	4.11
protein targeting	GO:0006605	17	0.46	7.81687e-05	4.11
protein localization to endoplasmic reticulum	GO:0070972	4	0.23	7.83738e-05	4.11
cAMP-mediated signaling	GO:0019933	16	2.54	8.13332e-05	4.09
activation of immune response	GO:0002253	66	1.54	8.54654e-05	4.07
positive regulation of cell migration	GO:0030335	71	1.51	8.69062e-05	4.06
macromolecule localization	GO:0033036	162	0.79	8.95985e-05	4.05
leukotriene metabolic process	GO:0006691	10	3.29	9.43201e-05	4.03
regulation of immune response	GO:0050776	116	1.37	9.52134e-05	4.02
integrin-mediated signaling pathway	GO:0007229	21	2.25	9.57423e-05	4.02
granulocyte chemotaxis	GO:0071621	18	2.37	9.96688e-05	4
cellular nitrogen compound biosynthetic process	GO:0044271	95	0.73	0.000101066	4
ATP synthesis coupled electron transport	GO:0042773	2	0.15	0.000101097	4
prostate gland morphogenesis	GO:0060512	6	4.6	0.000103673	3.98
respiratory burst involved in defense response	GO:0002679	6	4.6	0.000103673	3.98
regulation of RNA metabolic process	GO:0051252	122	0.76	0.000105017	3.98
regulation of leukocyte mediated immunity	GO:0002703	30	1.94	0.000106331	3.97
response to fungus	GO:0009620	27	2.04	0.000108262	3.97
regulation of actin filament polymerization	GO:0030833	39	1.78	0.000114771	3.94
inflammatory response	GO:0006954	58	1.58	0.000118335	3.93
DNA metabolic process	GO:0006259	19	0.49	0.000120376	3.92
cellular response to DNA damage stimulus	GO:0006974	19	0.49	0.000120376	3.92
cell morphogenesis	GO:0000902	108	1.38	0.000121435	3.92
cortical cytoskeleton organization	GO:0030865	28	1.95	0.000128527	3.89
biosynthetic process	GO:0009058	170	0.8	0.000130721	3.88
interferon-gamma-mediated signaling pathway	GO:0060333	16	2.45	0.000139546	3.86
unidimensional cell growth	GO:0009826	7	4.03	0.000145333	3.84
regulation of cell morphogenesis	GO:0022604	78	1.47	0.000147712	3.83
granulocyte migration	GO:0097530	20	2.25	0.000148474	3.83
negative regulation of leukocyte activation	GO:0002695	27	1.97	0.000151469	3.82
defense response to Gram-positive bacterium	GO:0050830	30	1.89	0.000154133	3.81
regulation of intracellular signal transduction	GO:1902531	163	1.28	0.000166735	3.78
defense response to fungus	GO:0050832	21	2.15	0.000177188	3.75
lymphocyte activation	GO:0046649	42	1.7	0.000187453	3.73
macromolecule glycosylation	GO:0043413	3	0.21	0.000204625	3.69
protein glycosylation	GO:0006486	3	0.21	0.000204625	3.69
dorsal closure	GO:0007391	23	2.08	0.000204849	3.69
small GTPase mediated signal transduction	GO:0007264	42	1.68	0.000212469	3.67
regulation of actin filament length	GO:0030832	40	1.7	0.000213328	3.67
defense response to bacterium	GO:0042742	54	1.58	0.000222124	3.65
superoxide metabolic process	GO:0006801	12	2.76	0.00022541	3.65
response to bacterium	GO:0009617	94	1.4	0.000233631	3.63
response to stress	GO:0006950	317	1.16	0.000235223	3.63
positive regulation of response to stimulus	GO:0048584	206	1.23	0.000241436	3.62
neutrophil chemotaxis	GO:0030593	17	2.3	0.000242772	3.61
regulation of actin filament organization	GO:0110053	48	1.61	0.000289649	3.54
organic substance transport	GO:0071702	115	0.76	0.000291681	3.54
negative regulation of lymphocyte proliferation	GO:0050672	19	2.19	0.000301278	3.52
neutrophil migration	GO:1990266	19	2.19	0.000301278	3.52
cotranslational protein targeting to membrane	GO:0006613	3	0.22	0.00030634	3.51
regulation of macromolecule biosynthetic process	GO:0010556	144	0.79	0.000307575	3.51
heterocycle catabolic process	GO:0046700	26	0.56	0.000309114	3.51
response to fluid shear stress	GO:0034405	9	3.19	0.000315705	3.5
regulation of developmental process	GO:0050793	237	1.2	0.000320953	3.49
cellular localization	GO:0051641	185	0.82	0.000349913	3.46
proteolysis	GO:0006508	61	0.69	0.000360221	3.44
leukocyte migration	GO:0050900	47	1.61	0.000374834	3.43
cell junction organization	GO:0034330	38	1.7	0.000376389	3.42
negative regulation of cell activation	GO:0050866	29	1.85	0.000405922	3.39
negative regulation of immune system process	GO:0002683	57	1.53	0.00042067	3.38
regulation of alpha-beta T cell proliferation	GO:0046640	8	3.35	0.000422072	3.37
actin nucleation	GO:0045010	12	2.63	0.000422848	3.37
regulation of cell junction assembly	GO:1901888	18	2.18	0.000463741	3.33
regulation of vesicle-mediated transport	GO:0060627	94	1.37	0.000467682	3.33
peptidyl-cysteine S-nitrosylation	GO:0018119	5	4.6	0.000479455	3.32
Ras protein signal transduction	GO:0007265	37	1.7	0.000483567	3.32
positive regulation of cell junction assembly	GO:1901890	10	2.88	0.000490251	3.31
extracellular matrix organization	GO:0030198	48	1.58	0.000509372	3.29
antibiotic biosynthetic process	GO:0017000	7	3.58	0.000530925	3.27
leukotriene biosynthetic process	GO:0019370	7	3.58	0.000530925	3.27
regulation of interleukin-4 production	GO:0032673	7	3.58	0.000530925	3.27
cellular response to fluid shear stress	GO:0071498	7	3.58	0.000530925	3.27
protein targeting to ER	GO:0045047	4	0.27	0.000534772	3.27
glycosylation	GO:0070085	4	0.27	0.000534772	3.27
actin polymerization or depolymerization	GO:0008154	14	2.39	0.000537556	3.27
extracellular matrix disassembly	GO:0022617	14	2.39	0.000537556	3.27
T cell activation	GO:0042110	29	1.8	0.000545453	3.26
regulation of adherens junction organization	GO:1903391	17	2.24	0.00055899	3.25
cellular nitrogen compound catabolic process	GO:0044270	27	0.58	0.000604745	3.22
regulation of cell-matrix adhesion	GO:0001952	20	2.09	0.000619776	3.21
positive regulation of RNA metabolic process	GO:0051254	57	0.69	0.000633761	3.2
regulation of translation	GO:0006417	17	0.51	0.000640165	3.19
nucleobase-containing compound catabolic process	GO:0034655	24	0.56	0.000675794	3.17
positive regulation of leukocyte degranulation	GO:0043302	9	2.96	0.000714199	3.15
regulation of mast cell degranulation	GO:0043304	9	2.96	0.000714199	3.15
Arp2/3 complex-mediated actin nucleation	GO:0034314	9	2.96	0.000714199	3.15
peptidyl-tyrosine autophosphorylation	GO:0038083	9	2.96	0.000714199	3.15
mast cell activation	GO:0045576	9	2.96	0.000714199	3.15
positive regulation of exocytosis	GO:0045921	20	2.05	0.000724556	3.14
extracellular structure organization	GO:0043062	55	1.51	0.000748985	3.13
cortical actin cytoskeleton organization	GO:0030866	23	1.92	0.000757484	3.12
regulation of MAPK cascade	GO:0043408	79	1.4	0.000768075	3.11
lymphocyte differentiation	GO:0030098	25	1.89	0.000772147	3.11
cell junction assembly	GO:0034329	30	1.75	0.000835254	3.08
glycoprotein biosynthetic process	GO:0009101	5	0.32	0.000850852	3.07
protein-containing complex organization	GO:0043933	133	0.8	0.000862336	3.06
regulation of focal adhesion assembly	GO:0051893	14	2.3	0.000863046	3.06
regulation of cell-substrate junction assembly	GO:0090109	14	2.3	0.000863046	3.06
protein targeting to membrane	GO:0006612	6	0.35	0.000885235	3.05
organic cyclic compound catabolic process	GO:1901361	30	0.6	0.000891029	3.05
actin cytoskeleton reorganization	GO:0031532	20	2	0.000896697	3.05
nucleoside monophosphate metabolic process	GO:0009123	19	0.54	0.000913919	3.04
response to topologically incorrect protein	GO:0035966	7	0.37	0.000914536	3.04
antigen receptor-mediated signaling pathway	GO:0050851	23	1.89	0.000933198	3.03
epithelial cell differentiation	GO:0030855	91	1.35	0.000936019	3.03
regulation of cellular biosynthetic process	GO:0031326	158	0.82	0.000976734	3.01
response to endoplasmic reticulum stress	GO:0034976	12	0.46	0.000996821	3
regulation of RNA stability	GO:0043487	3	0.24	0.00101375	2.99
hemopoiesis	GO:0030097	72	1.41	0.00103648	2.98
regulation of macromolecule metabolic process	GO:0060255	302	0.88	0.00108742	2.96
negative regulation of leukocyte proliferation	GO:0070664	19	2.03	0.00110332	2.96
positive regulation of biological process	GO:0048518	436	1.11	0.00111675	2.95
myeloid leukocyte migration	GO:0097529	22	1.91	0.00112911	2.95
reactive oxygen species metabolic process	GO:0072593	24	1.87	0.00114122	2.94
leukocyte chemotaxis	GO:0030595	24	1.87	0.00114122	2.94
rRNA processing	GO:0006364	4	0.29	0.00114823	2.94
Golgi vesicle transport	GO:0048193	24	0.58	0.0011486	2.94
mitochondrial transport	GO:0006839	8	0.4	0.00123724	2.91
protein folding	GO:0006457	13	0.48	0.00124274	2.91
cellular component morphogenesis	GO:0032989	116	1.29	0.00127982	2.89
positive regulation of cell-matrix adhesion	GO:0001954	13	2.3	0.00132117	2.88
positive regulation of T cell activation	GO:0050870	28	1.77	0.00134361	2.87
epithelial cell development	GO:0002064	62	1.44	0.00135889	2.87
positive regulation of RNA biosynthetic process	GO:1902680	53	0.7	0.00136941	2.86
skin development	GO:0043588	32	1.69	0.0013734	2.86
system process	GO:0003008	123	1.28	0.00139135	2.86
regulation of mesenchymal cell proliferation	GO:0010464	7	3.22	0.00143791	2.84
hair follicle morphogenesis	GO:0031069	7	3.22	0.00143791	2.84
superoxide anion generation	GO:0042554	7	3.22	0.00143791	2.84
positive regulation of focal adhesion assembly	GO:0051894	9	2.76	0.00144346	2.84
epidermis morphogenesis	GO:0048730	9	2.76	0.00144346	2.84
carboxylic acid biosynthetic process	GO:0046394	46	1.53	0.00147403	2.83
organic acid biosynthetic process	GO:0016053	46	1.53	0.00147403	2.83
regulation of mRNA stability	GO:0043488	3	0.25	0.00150297	2.82
regulation of secretion	GO:0051046	90	1.34	0.00154343	2.81
regulation of protein phosphorylation	GO:0001932	130	1.27	0.00156853	2.8
cell morphogenesis involved in differentiation	GO:0000904	83	1.35	0.00158251	2.8
positive regulation of endocytosis	GO:0045807	44	1.55	0.00161423	2.79
regulation of anatomical structure size	GO:0090066	80	1.36	0.0016386	2.79
protein-containing complex assembly	GO:0065003	116	0.79	0.00167247	2.78
protein localization	GO:0008104	148	0.82	0.00170042	2.77
leukocyte differentiation	GO:0002521	37	1.61	0.00170449	2.77
regulation of filopodium assembly	GO:0051489	19	1.94	0.00172267	2.76
negative regulation of T cell activation	GO:0050868	19	1.94	0.00172267	2.76
lysosome localization	GO:0032418	10	2.56	0.00174417	2.76
B cell receptor signaling pathway	GO:0050853	10	2.56	0.00174417	2.76
regulation of cytokine production	GO:0001817	70	1.39	0.0017705	2.75
modulation of process of another organism	GO:0035821	35	1.63	0.0017996	2.74
regulation of transcription by RNA polymerase II	GO:0006357	69	0.74	0.0019101	2.72
initiation of dorsal closure	GO:0007392	6	3.45	0.00192934	2.71
T cell proliferation	GO:0042098	11	2.41	0.00193216	2.71
adherens junction assembly	GO:0034333	11	2.41	0.00193216	2.71
positive regulation of secretion	GO:0051047	62	1.43	0.00194106	2.71
aerobic respiration	GO:0009060	2	0.2	0.0019425	2.71
positive regulation of gene expression	GO:0010628	86	0.76	0.00196516	2.71
JNK cascade	GO:0007254	16	2.05	0.00199929	2.7
T cell differentiation	GO:0030217	16	2.05	0.00199929	2.7
regulation of epidermis development	GO:0045682	12	2.3	0.00202656	2.69
ameboidal-type cell migration	GO:0001667	48	1.5	0.00205374	2.69
platelet activation	GO:0030168	25	1.77	0.00206581	2.68
ribonucleoside monophosphate metabolic process	GO:0009161	19	0.55	0.0021103	2.68
DNA repair	GO:0006281	10	0.45	0.00214604	2.67
prostate gland epithelium morphogenesis	GO:0060740	4	4.6	0.00221523	2.65
leukocyte proliferation	GO:0070661	15	2.09	0.00224738	2.65
gas transport	GO:0015669	5	3.84	0.00235837	2.63
actin filament network formation	GO:0051639	5	3.84	0.00235837	2.63
positive regulation of interleukin-4 production	GO:0032753	5	3.84	0.00235837	2.63
protein nitrosylation	GO:0017014	5	3.84	0.00235837	2.63
negative regulation of metabolic process	GO:0009892	165	0.83	0.00236949	2.63
positive regulation of lymphocyte activation	GO:0051251	34	1.61	0.00248775	2.6
morphogenesis of a polarized epithelium	GO:0001738	20	1.88	0.00249664	2.6
positive regulation of cellular process	GO:0048522	387	1.11	0.00252746	2.6
positive regulation of transport	GO:0051050	131	1.25	0.00258554	2.59
negative regulation of RNA biosynthetic process	GO:1902679	36	0.66	0.00259293	2.59
negative regulation of cell motility	GO:2000146	32	1.64	0.00261595	2.58
positive regulation of developmental process	GO:0051094	137	1.24	0.00263188	2.58
lymphocyte proliferation	GO:0046651	14	2.15	0.00264164	2.58
actin filament polymerization	GO:0030041	9	2.59	0.00266902	2.57
regulation of platelet activation	GO:0010543	9	2.59	0.00266902	2.57
positive regulation of lamellipodium assembly	GO:0010592	9	2.59	0.00266902	2.57
receptor clustering	GO:0043113	9	2.59	0.00266902	2.57
establishment of endothelial barrier	GO:0061028	9	2.59	0.00266902	2.57
post-translational protein modification	GO:0043687	19	0.56	0.00272548	2.56
gland morphogenesis	GO:0022612	26	1.73	0.00276385	2.56
chronic inflammatory response	GO:0002544	10	2.42	0.00297361	2.53
positive regulation of T cell proliferation	GO:0042102	15	2.03	0.00303411	2.52
negative regulation of T cell proliferation	GO:0042130	15	2.03	0.00303411	2.52
regulation of cellular amide metabolic process	GO:0034248	24	0.61	0.00315753	2.5
positive regulation of macrophage activation	GO:0043032	7	2.93	0.00321564	2.49
ATP metabolic process	GO:0046034	15	0.53	0.00328896	2.48
leukocyte cell-cell adhesion	GO:0007159	13	2.22	0.00335688	2.47
urogenital system development	GO:0001655	33	1.6	0.00342641	2.47
mononuclear cell proliferation	GO:0032943	14	2.08	0.00344438	2.46
protein phosphorylation	GO:0006468	75	1.35	0.00357764	2.45
rRNA metabolic process	GO:0016072	6	0.38	0.00368751	2.43
regulation of secretion by cell	GO:1903530	83	1.32	0.0037239	2.43
regulation of phosphorylation	GO:0042325	136	1.23	0.00378327	2.42
regulation of protein polymerization	GO:0032271	41	1.51	0.00387592	2.41
regulation of anion transport	GO:0044070	16	1.99	0.00388359	2.41
regulation of mitotic cell cycle	GO:0007346	33	0.65	0.00391078	2.41
regulation of RNA biosynthetic process	GO:2001141	113	0.81	0.00397662	2.4
positive regulation of epidermis development	GO:0045684	8	2.63	0.00409114	2.39
regulation of alpha-beta T cell activation	GO:0046634	13	2.14	0.00409834	2.39
morphogenesis of an epithelium	GO:0002009	93	1.3	0.00410157	2.39
response to wounding	GO:0009611	81	1.33	0.0041755	2.38
regulation of response to stimulus	GO:0048583	318	1.12	0.00429927	2.37
regulation of cell cycle phase transition	GO:1901987	15	0.54	0.0043517	2.36
tissue morphogenesis	GO:0048729	99	1.28	0.00444674	2.35
regulation of macrophage activation	GO:0043030	9	2.44	0.00459117	2.34
ephrin receptor signaling pathway	GO:0048013	14	2.01	0.004607	2.34
regulation of metabolic process	GO:0019222	345	0.91	0.00461548	2.34
cell-cell junction assembly	GO:0007043	16	1.94	0.00464619	2.33
mast cell degranulation	GO:0043303	6	3.07	0.00472616	2.33
response to pain	GO:0048265	6	3.07	0.00472616	2.33
dendritic cell migration	GO:0036336	6	3.07	0.00472616	2.33
mast cell mediated immunity	GO:0002448	6	3.07	0.00472616	2.33
epithelial cell-cell adhesion	GO:0090136	6	3.07	0.00472616	2.33
mast cell activation involved in immune response	GO:0002279	6	3.07	0.00472616	2.33
regulation of phagocytosis	GO:0050764	27	1.64	0.0048061	2.32
COPII-coated vesicle budding	GO:0090114	3	0.28	0.00481112	2.32
negative regulation of locomotion	GO:0040013	35	1.55	0.00515259	2.29
regulation of cell cycle	GO:0051726	63	0.75	0.00518282	2.29
regulation of cellular catabolic process	GO:0031329	52	0.72	0.00518894	2.28
import into nucleus	GO:0051170	6	0.39	0.00519202	2.28
positive regulation of GTPase activity	GO:0043547	45	1.45	0.00521797	2.28
regulation of mRNA catabolic process	GO:0061013	5	0.36	0.00528056	2.28
nucleoside triphosphate metabolic process	GO:0009141	20	0.59	0.00528226	2.28
ribonucleoside triphosphate metabolic process	GO:0009199	18	0.57	0.00529289	2.28
positive regulation of cytoskeleton organization	GO:0051495	37	1.51	0.00537149	2.27
tissue development	GO:0009888	191	1.18	0.00556991	2.25
regulation of ion transport	GO:0043269	52	1.41	0.00565193	2.25
regulation of catabolic process	GO:0009894	61	0.75	0.00566416	2.25
positive regulation of wound healing	GO:0090303	16	1.89	0.00575925	2.24
xenobiotic metabolic process	GO:0006805	16	1.89	0.00575925	2.24
viral process	GO:0016032	17	0.57	0.00595981	2.22
hematopoietic or lymphoid organ development	GO:0048534	74	1.33	0.00599041	2.22
epithelium migration	GO:0090132	38	1.49	0.00604249	2.22
epithelial cell migration	GO:0010631	38	1.49	0.00604249	2.22
negative regulation of immune response	GO:0050777	24	1.67	0.00615511	2.21
negative regulation of B cell activation	GO:0050869	7	2.69	0.00628167	2.2
regulation of myoblast fusion	GO:1901739	7	2.69	0.00628167	2.2
embryonic morphogenesis	GO:0048598	71	1.33	0.00630841	2.2
Rab protein signal transduction	GO:0032482	12	2.12	0.00637071	2.2
regulation of cellular component biogenesis	GO:0044087	122	1.23	0.00644713	2.19
regulation of microtubule-based process	GO:0032886	11	0.51	0.00663161	2.18
regulation of supramolecular fiber organization	GO:1902903	54	1.4	0.0066924	2.17
negative regulation of cell-cell adhesion	GO:0022408	26	1.62	0.00671318	2.17
positive regulation of protein polymerization	GO:0032273	26	1.62	0.00671318	2.17
regulation of neutrophil degranulation	GO:0043313	5	3.29	0.00677595	2.17
negative regulation of nervous system process	GO:0031645	5	3.29	0.00677595	2.17
microglial cell activation	GO:0001774	5	3.29	0.00677595	2.17
bicarbonate transport	GO:0015701	5	3.29	0.00677595	2.17
positive regulation of podosome assembly	GO:0071803	5	3.29	0.00677595	2.17
peripheral nervous system axon regeneration	GO:0014012	5	3.29	0.00677595	2.17
behavioral response to pain	GO:0048266	5	3.29	0.00677595	2.17
positive regulation of protein depolymerization	GO:1901881	5	3.29	0.00677595	2.17
regulation of transcription, DNA-templated	GO:0006355	111	0.81	0.0069161	2.16
immune system development	GO:0002520	76	1.31	0.00700009	2.15
developmental growth involved in morphogenesis	GO:0060560	22	1.69	0.00702357	2.15
regulation of B cell differentiation	GO:0045577	8	2.45	0.00711706	2.15
response to inorganic substance	GO:0010035	77	1.31	0.00721291	2.14
vesicle targeting, to, from or within Golgi	GO:0048199	3	0.29	0.00721614	2.14
vesicle coating	GO:0006901	3	0.29	0.00721614	2.14
regulation of GTPase activity	GO:0043087	51	1.4	0.00724427	2.14
tRNA metabolic process	GO:0006399	4	0.34	0.00733381	2.13
postsynapse organization	GO:0099173	10	2.19	0.00741791	2.13
regulation of kinase activity	GO:0043549	81	1.29	0.00742462	2.13
neurotransmitter biosynthetic process	GO:0042136	9	2.3	0.00743817	2.13
positive regulation of immune effector process	GO:0002699	29	1.57	0.00746632	2.13
purine nucleoside triphosphate metabolic process	GO:0009144	19	0.59	0.00771872	2.11
positive regulation of phagocytosis	GO:0050766	21	1.73	0.00798701	2.1
regulation of multicellular organismal process	GO:0051239	254	1.14	0.0080181	2.1
negative regulation of epithelial cell migration	GO:0010633	12	2.05	0.00812255	2.09
regulation of alcohol biosynthetic process	GO:1902930	12	2.05	0.00812255	2.09
positive regulation of secretion by cell	GO:1903532	56	1.37	0.00830028	2.08
negative regulation of cell-substrate adhesion	GO:0010812	11	2.2	0.00832832	2.08
regulation of protein kinase activity	GO:0045859	75	1.3	0.00859587	2.07
regulation of endocytosis	GO:0030100	56	1.36	0.00860247	2.07
protein import	GO:0017038	8	0.47	0.00870486	2.06
antibacterial humoral response	GO:0019731	14	1.95	0.00895047	2.05
regulation of biosynthetic process	GO:0009889	173	0.86	0.00910286	2.04
negative regulation of amyloid-beta formation	GO:1902430	4	3.68	0.00915835	2.04
nuclear matrix organization	GO:0043578	4	3.68	0.00915835	2.04
actin polymerization-dependent cell motility	GO:0070358	4	3.68	0.00915835	2.04
nuclear matrix anchoring at nuclear membrane	GO:0090292	4	3.68	0.00915835	2.04
regulation of gamma-delta T cell differentiation	GO:0045586	4	3.68	0.00915835	2.04
negative regulation of lamellipodium assembly	GO:0010593	4	3.68	0.00915835	2.04
dorsal closure, elongation of leading edge cells	GO:0007394	4	3.68	0.00915835	2.04
regulation of mesenchymal cell apoptotic process	GO:2001053	4	3.68	0.00915835	2.04
regulation of nucleus organization	GO:1903353	4	3.68	0.00915835	2.04
immunological synapse formation	GO:0001771	4	3.68	0.00915835	2.04
cellular biogenic amine biosynthetic process	GO:0042401	4	3.68	0.00915835	2.04
protein kinase C signaling	GO:0070528	4	3.68	0.00915835	2.04
positive regulation of cytokine production	GO:0001819	47	1.4	0.00926743	2.03
tissue migration	GO:0090130	38	1.46	0.00951675	2.02
epithelium development	GO:0060429	155	1.19	0.0095886	2.02
response to unfolded protein	GO:0006986	7	0.44	0.00960425	2.02
apical constriction	GO:0003383	6	2.76	0.00965853	2.02
adherens junction maintenance	GO:0034334	6	2.76	0.00965853	2.02
establishment or maintenance of cell polarity	GO:0007163	51	1.39	0.00966598	2.01
axon development	GO:0061564	61	1.34	0.00976634	2.01
secondary alcohol biosynthetic process	GO:1902653	11	2.11	0.00992381	2
endothelial cell development	GO:0001885	11	2.11	0.00992381	2
type I interferon signaling pathway	GO:0060337	11	2.11	0.00992381	2
sterol biosynthetic process	GO:0016126	11	2.11	0.00992381	2
cellular response to type I interferon	GO:0071357	11	2.11	0.00992381	2
stress-activated MAPK cascade	GO:0051403	19	1.71	0.00995405	2
cellular response to stress	GO:0033554	102	0.81	0.0100215	2
ribonucleotide metabolic process	GO:0009259	34	0.69	0.0100408	2
regulation of chloride transport	GO:2001225	3	4.6	0.0102254	1.99
MHC class II protein complex assembly	GO:0002399	3	4.6	0.0102254	1.99
uracil catabolic process	GO:0006212	3	4.6	0.0102254	1.99
membrane raft distribution	GO:0031580	3	4.6	0.0102254	1.99
propionate biosynthetic process	GO:0019542	3	4.6	0.0102254	1.99
uracil metabolic process	GO:0019860	3	4.6	0.0102254	1.99
activated T cell proliferation	GO:0050798	3	4.6	0.0102254	1.99
acetate biosynthetic process	GO:0019413	3	4.6	0.0102254	1.99
histamine biosynthetic process	GO:0001694	3	4.6	0.0102254	1.99
short-chain fatty acid biosynthetic process	GO:0051790	3	4.6	0.0102254	1.99
actin filament fragmentation	GO:0030043	3	4.6	0.0102254	1.99
negative regulation of ruffle assembly	GO:1900028	3	4.6	0.0102254	1.99
cytoskeletal matrix organization at active zone	GO:0048789	3	4.6	0.0102254	1.99
establishment of T cell polarity	GO:0001768	3	4.6	0.0102254	1.99
membrane raft polarization	GO:0001766	3	4.6	0.0102254	1.99
regulation of neutrophil differentiation	GO:0045658	3	4.6	0.0102254	1.99
regulation of leukocyte differentiation	GO:1902105	31	1.53	0.0102435	1.99
COPII vesicle coating	GO:0048208	3	0.31	0.0102725	1.99
vesicle targeting, rough ER to cis-Golgi	GO:0048207	3	0.31	0.0102725	1.99
regulation of B cell activation	GO:0050864	16	1.84	0.0105067	1.98
mitochondrial membrane organization	GO:0007006	4	0.35	0.0105077	1.98
membrane lipid metabolic process	GO:0006643	5	0.38	0.0105826	1.98
membrane raft organization	GO:0031579	7	2.48	0.0110886	1.96
odontogenesis of dentin-containing tooth	GO:0042475	7	2.48	0.0110886	1.96
hemocyte migration	GO:0035099	7	2.48	0.0110886	1.96
negative regulation of cell migration	GO:0030336	29	1.55	0.0112296	1.95
positive regulation of leukocyte differentiation	GO:1902107	20	1.7	0.0114169	1.94
embryonic body morphogenesis	GO:0010172	9	2.18	0.0114563	1.94
regulation of B cell proliferation	GO:0030888	9	2.18	0.0114563	1.94
embryonic hemopoiesis	GO:0035162	9	2.18	0.0114563	1.94
collagen metabolic process	GO:0032963	9	2.18	0.0114563	1.94
chloride transport	GO:0006821	8	2.3	0.0115651	1.94
positive regulation of leukocyte migration	GO:0002687	24	1.6	0.0116566	1.93
regulation of cellular process	GO:0050794	594	1.05	0.0117595	1.93
cellular response to organic substance	GO:0071310	198	1.15	0.0117692	1.93
small molecule biosynthetic process	GO:0044283	72	1.29	0.0119831	1.92
protein modification by small protein removal	GO:0070646	13	0.56	0.0124581	1.9
regulation of transport	GO:0051049	184	1.16	0.0124995	1.9
response to type I interferon	GO:0034340	11	2.03	0.0125006	1.9
regulation of cytoskeleton organization	GO:0051493	73	1.29	0.0125173	1.9
regulation of vasculature development	GO:1901342	35	1.48	0.0127314	1.9
establishment of tissue polarity	GO:0007164	14	1.84	0.0127932	1.89
establishment of planar polarity	GO:0001736	14	1.84	0.0127932	1.89
fatty acid derivative biosynthetic process	GO:1901570	14	1.84	0.0127932	1.89
positive regulation of chromosome organization	GO:2001252	7	0.45	0.0128771	1.89
regulation of nucleocytoplasmic transport	GO:0046822	7	0.45	0.0128771	1.89
cellular component biogenesis	GO:0044085	205	0.88	0.012903	1.89
cellular response to oxygen-containing compound	GO:1901701	103	1.23	0.0130416	1.88
positive regulation of biosynthetic process	GO:0009891	90	0.81	0.0133418	1.87
positive regulation of MAPK cascade	GO:0043410	51	1.36	0.0135491	1.87
positive regulation of lymphocyte proliferation	GO:0050671	16	1.75	0.0139263	1.86
mitochondrial transmembrane transport	GO:1990542	2	0.26	0.0140087	1.85
protein localization to cell junction	GO:1902414	5	2.88	0.0148536	1.83
regulation of neutrophil activation	GO:1902563	5	2.88	0.0148536	1.83
extracellular exosome biogenesis	GO:0097734	5	2.88	0.0148536	1.83
ectoderm development	GO:0007398	5	2.88	0.0148536	1.83
positive regulation of mast cell degranulation	GO:0043306	5	2.88	0.0148536	1.83
exosomal secretion	GO:1990182	5	2.88	0.0148536	1.83
leukocyte aggregation	GO:0070486	5	2.88	0.0148536	1.83
fatty acid oxidation	GO:0019395	3	0.32	0.0149215	1.83
ribose phosphate metabolic process	GO:0019693	37	0.71	0.0150323	1.82
defense response to Gram-negative bacterium	GO:0050829	25	1.56	0.0150397	1.82
positive regulation of hemopoiesis	GO:1903708	25	1.56	0.0150397	1.82
lipid oxidation	GO:0034440	3	0.31	0.0152657	1.82
chaperone-mediated protein folding	GO:0061077	3	0.31	0.0152657	1.82
regulation of cellular component size	GO:0032535	60	1.32	0.0154253	1.81
regulation of mast cell activation	GO:0033003	10	2.09	0.0154937	1.81
peptidyl-tyrosine phosphorylation	GO:0018108	15	1.82	0.0155233	1.81
peptidyl-tyrosine modification	GO:0018212	15	1.82	0.0155233	1.81
organic hydroxy compound transport	GO:0015850	15	1.82	0.0155233	1.81
response to metal ion	GO:0010038	56	1.33	0.0157424	1.8
monocarboxylic acid biosynthetic process	GO:0072330	28	1.52	0.0159648	1.8
negative regulation of biosynthetic process	GO:0009890	61	0.77	0.0160216	1.8
leukocyte homeostasis	GO:0001776	11	1.95	0.0161836	1.79
positive regulation of catalytic activity	GO:0043085	134	1.19	0.0162177	1.79
positive regulation of leukocyte proliferation	GO:0070665	17	1.74	0.0162808	1.79
positive regulation of cell differentiation	GO:0045597	99	1.23	0.0167821	1.78
regulation of podosome assembly	GO:0071801	6	2.51	0.01739	1.76
protein localization to chromatin	GO:0071168	6	2.51	0.01739	1.76
collagen catabolic process	GO:0030574	6	2.51	0.01739	1.76
macrophage activation	GO:0042116	6	2.51	0.01739	1.76
positive regulation of B cell differentiation	GO:0045579	6	2.51	0.01739	1.76
dorsal closure, amnioserosa morphology change	GO:0046664	6	2.51	0.01739	1.76
establishment of ommatidial planar polarity	GO:0042067	8	2.17	0.0177642	1.75
innate immune response in mucosa	GO:0002227	8	2.17	0.0177642	1.75
carbohydrate phosphorylation	GO:0046835	8	2.17	0.0177642	1.75
positive regulation of oxidoreductase activity	GO:0051353	8	2.17	0.0177642	1.75
reactive oxygen species biosynthetic process	GO:1903409	8	2.17	0.0177642	1.75
mitotic cell cycle phase transition	GO:0044772	10	0.52	0.0177679	1.75
positive regulation of blood coagulation	GO:0030194	7	2.3	0.018086	1.74
modulation of excitatory postsynaptic potential	GO:0098815	7	2.3	0.018086	1.74
regulation of myeloid cell apoptotic process	GO:0033032	7	2.3	0.018086	1.74
peptide cross-linking	GO:0018149	7	2.3	0.018086	1.74
left/right axis specification	GO:0070986	7	2.3	0.018086	1.74
natural killer cell activation	GO:0030101	7	2.3	0.018086	1.74
positive regulation of hemostasis	GO:1900048	7	2.3	0.018086	1.74
negative regulation of cytokine production	GO:0001818	29	1.5	0.0183545	1.74
purine ribonucleotide metabolic process	GO:0009150	34	0.7	0.0185579	1.73
cell-substrate adhesion	GO:0031589	21	1.58	0.0189863	1.72
cellular response to xenobiotic stimulus	GO:0071466	21	1.58	0.0189863	1.72
endothelium development	GO:0003158	13	1.81	0.0190157	1.72
response to organic substance	GO:0010033	265	1.11	0.0191271	1.72
cholesterol biosynthetic process	GO:0006695	10	2	0.0192693	1.72
myeloid cell differentiation	GO:0030099	29	1.48	0.019321	1.71
protein import into nucleus	GO:0006606	6	0.44	0.0195592	1.71
regulation of dephosphorylation	GO:0035303	9	0.52	0.0195678	1.71
fatty acid derivative metabolic process	GO:1901568	19	1.62	0.0199221	1.7
nucleoside phosphate metabolic process	GO:0006753	50	0.76	0.0202453	1.69
Golgi vesicle budding	GO:0048194	5	0.42	0.0203506	1.69
protein polyubiquitination	GO:0000209	5	0.42	0.0203506	1.69
response to lipid	GO:0033993	99	1.22	0.0203755	1.69
cell-matrix adhesion	GO:0007160	17	1.66	0.0204413	1.69
body morphogenesis	GO:0010171	17	1.66	0.0204413	1.69
regulation of leukocyte migration	GO:0002685	29	1.47	0.0206773	1.68
cell cycle phase transition	GO:0044770	11	0.55	0.0207415	1.68
purine nucleotide metabolic process	GO:0006163	36	0.72	0.0208875	1.68
enzyme linked receptor protein signaling pathway	GO:0007167	69	1.28	0.0210137	1.68
cell projection organization	GO:0030030	112	1.2	0.0214906	1.67
sphingolipid metabolic process	GO:0006665	3	0.34	0.0215796	1.67
vesicle budding from membrane	GO:0006900	8	0.5	0.021725	1.66
neutrophil mediated cytotoxicity	GO:0070942	4	3.07	0.0227583	1.64
negative regulation of interleukin-17 production	GO:0032700	4	3.07	0.0227583	1.64
regulation of hair follicle development	GO:0051797	4	3.07	0.0227583	1.64
dendritic cell chemotaxis	GO:0002407	4	3.07	0.0227583	1.64
lipid translocation	GO:0034204	4	3.07	0.0227583	1.64
negative regulation of sprouting angiogenesis	GO:1903671	4	3.07	0.0227583	1.64
arginine catabolic process	GO:0006527	4	3.07	0.0227583	1.64
negative regulation of chemokine production	GO:0032682	4	3.07	0.0227583	1.64
cellular response to zinc ion	GO:0071294	4	3.07	0.0227583	1.64
neutrophil-mediated killing of bacterium	GO:0070944	4	3.07	0.0227583	1.64
monoamine transport	GO:0015844	4	3.07	0.0227583	1.64
neutrophil-mediated killing of symbiont cell	GO:0070943	4	3.07	0.0227583	1.64
morphogenesis of an epithelial fold	GO:0060571	4	3.07	0.0227583	1.64
phospholipid translocation	GO:0045332	4	3.07	0.0227583	1.64
regulation of macrophage cytokine production	GO:0010935	4	3.07	0.0227583	1.64
amine biosynthetic process	GO:0009309	4	3.07	0.0227583	1.64
digestive tract development	GO:0048565	25	1.51	0.023649	1.63
ovulation cycle	GO:0042698	12	1.84	0.0236811	1.63
regulation of leukocyte mediated cytotoxicity	GO:0001910	12	1.84	0.0236811	1.63
cellular response to decreased oxygen levels	GO:0036294	7	0.49	0.0239894	1.62
axonogenesis	GO:0007409	54	1.31	0.0241255	1.62
regulation of receptor internalization	GO:0002090	9	2.07	0.0242495	1.62
negative regulation of innate immune response	GO:0045824	10	1.92	0.0246296	1.61
intermediate filament-based process	GO:0045103	10	1.92	0.0246296	1.61
regulation of immune effector process	GO:0002697	51	1.32	0.0253214	1.6
cellular carbohydrate metabolic process	GO:0044262	25	1.49	0.0253351	1.6
myofibril assembly	GO:0030239	14	1.74	0.0255492	1.59
regulation of signaling	GO:0023051	257	1.11	0.0256344	1.59
regulation of chromosome organization	GO:0033044	19	0.65	0.0258476	1.59
protein-containing complex disassembly	GO:0032984	9	0.53	0.0261178	1.58
positive regulation of kinase activity	GO:0033674	52	1.32	0.0262069	1.58
cell differentiation	GO:0030154	300	1.1	0.0269227	1.57
muscle cell differentiation	GO:0042692	38	1.39	0.0273131	1.56
glucan biosynthetic process	GO:0009250	5	2.56	0.027513	1.56
regulation of membrane lipid distribution	GO:0097035	5	2.56	0.027513	1.56
T cell migration	GO:0072678	5	2.56	0.027513	1.56
regulation of endothelial cell chemotaxis	GO:2001026	5	2.56	0.027513	1.56
estrous cycle	GO:0044849	5	2.56	0.027513	1.56
extracellular vesicle biogenesis	GO:0140112	5	2.56	0.027513	1.56
glycogen biosynthetic process	GO:0005978	5	2.56	0.027513	1.56
response to interferon-beta	GO:0035456	5	2.56	0.027513	1.56
head involution	GO:0008258	5	2.56	0.027513	1.56
oocyte maturation	GO:0001556	5	2.56	0.027513	1.56
blood coagulation	GO:0007596	41	1.36	0.027606	1.56
negative regulation of cell killing	GO:0031342	7	2.15	0.0276839	1.56
left/right pattern formation	GO:0060972	7	2.15	0.0276839	1.56
chloride transmembrane transport	GO:1902476	7	2.15	0.0276839	1.56
negative chemotaxis	GO:0050919	7	2.15	0.0276839	1.56
peptidyl-cysteine modification	GO:0018198	7	2.15	0.0276839	1.56
regulation of cell communication	GO:0010646	254	1.11	0.0282043	1.55
wound healing, spreading of cells	GO:0044319	6	2.3	0.0284983	1.55
regulation of heterotypic cell-cell adhesion	GO:0034114	6	2.3	0.0284983	1.55
epiboly involved in wound healing	GO:0090505	6	2.3	0.0284983	1.55
regulation of synaptic transmission, GABAergic	GO:0032228	6	2.3	0.0284983	1.55
myotube differentiation	GO:0014902	16	1.64	0.0290986	1.54
steroid biosynthetic process	GO:0006694	16	1.64	0.0290986	1.54
regulation of hemostasis	GO:1900046	16	1.64	0.0290986	1.54
regulation of blood coagulation	GO:0030193	16	1.64	0.0290986	1.54
negative regulation of ERBB signaling pathway	GO:1901185	16	1.64	0.0290986	1.54
negative regulation of protein transport	GO:0051224	8	0.52	0.0291853	1.53
regulation of angiogenesis	GO:0045765	32	1.42	0.0294135	1.53
hemostasis	GO:0007599	42	1.35	0.0295118	1.53
regulation of signal transduction	GO:0009966	232	1.12	0.0297304	1.53
morphogenesis of an epithelial sheet	GO:0002011	9	1.97	0.0297537	1.53
leukocyte mediated cytotoxicity	GO:0001909	9	1.97	0.0297537	1.53
odontogenesis	GO:0042476	9	1.97	0.0297537	1.53
regulation of cell adhesion mediated by integrin	GO:0033628	9	1.97	0.0297537	1.53
proton transmembrane transport	GO:1902600	4	0.4	0.0300718	1.52
regulation of tube size	GO:0035150	21	1.53	0.0304349	1.52
anion transmembrane transport	GO:0098656	19	1.59	0.0305467	1.52
regulation of hemopoiesis	GO:1903706	42	1.34	0.0305627	1.51
purine-containing compound metabolic process	GO:0072521	40	0.75	0.0309589	1.51
spliceosomal complex assembly	GO:0000245	3	0.35	0.0310603	1.51
regulation of complement activation	GO:0030449	3	0.35	0.0310603	1.51
wound healing	GO:0042060	64	1.27	0.0323302	1.49
regulation of humoral immune response	GO:0002920	7	0.5	0.0324758	1.49
cellular response to hypoxia	GO:0071456	7	0.5	0.0324758	1.49
regulation of body fluid levels	GO:0050878	55	1.29	0.0325001	1.49
positive regulation of translation	GO:0045727	7	0.5	0.03261	1.49
vacuolar transport	GO:0007034	7	0.5	0.03261	1.49
regulation of cell projection organization	GO:0031344	79	1.23	0.0328692	1.48
regulation of endothelial cell migration	GO:0010594	19	1.56	0.0329431	1.48
regulation of tumor necrosis factor production	GO:0032680	19	1.56	0.0329431	1.48
regulation of leukocyte apoptotic process	GO:2000106	13	1.76	0.0335315	1.47
icosanoid metabolic process	GO:0006690	13	1.76	0.0335315	1.47
nucleotide metabolic process	GO:0009117	50	0.77	0.0335693	1.47
post-embryonic development	GO:0009791	50	0.77	0.0336398	1.47
T cell receptor signaling pathway	GO:0050852	15	1.68	0.0336562	1.47
positive regulation of neutrophil activation	GO:1902565	3	3.45	0.0342559	1.47
labyrinthine layer morphogenesis	GO:0060713	3	3.45	0.0342559	1.47
regulation of NAD(P)H oxidase activity	GO:0033860	3	3.45	0.0342559	1.47
response to molecule of fungal origin	GO:0002238	3	3.45	0.0342559	1.47
natural killer cell degranulation	GO:0043320	3	3.45	0.0342559	1.47
positive regulation of neutrophil degranulation	GO:0043315	3	3.45	0.0342559	1.47
response to indole-3-methanol	GO:0071680	3	3.45	0.0342559	1.47
positive regulation of phospholipid transport	GO:2001140	3	3.45	0.0342559	1.47
cellular response to indole-3-methanol	GO:0071681	3	3.45	0.0342559	1.47
membrane to membrane docking	GO:0022614	3	3.45	0.0342559	1.47
MHC protein complex assembly	GO:0002396	3	3.45	0.0342559	1.47
antimicrobial peptide production	GO:0002775	3	3.45	0.0342559	1.47
membrane raft localization	GO:0051665	3	3.45	0.0342559	1.47
embryonic forelimb morphogenesis	GO:0035115	3	3.45	0.0342559	1.47
dense core granule exocytosis	GO:1990504	3	3.45	0.0342559	1.47
pyrimidine nucleobase catabolic process	GO:0006208	3	3.45	0.0342559	1.47
response to laminar fluid shear stress	GO:0034616	3	3.45	0.0342559	1.47
very-low-density lipoprotein particle clearance	GO:0034447	3	3.45	0.0342559	1.47
acetate metabolic process	GO:0006083	3	3.45	0.0342559	1.47
imidazole-containing compound metabolic process	GO:0052803	3	3.45	0.0342559	1.47
negative regulation of kidney development	GO:0090185	3	3.45	0.0342559	1.47
forelimb morphogenesis	GO:0035136	3	3.45	0.0342559	1.47
positive regulation of NAD(P)H oxidase activity	GO:0033864	3	3.45	0.0342559	1.47
propionate metabolic process	GO:0019541	3	3.45	0.0342559	1.47
regulation of barbed-end actin filament capping	GO:2000812	3	3.45	0.0342559	1.47
nitric oxide mediated signal transduction	GO:0007263	3	3.45	0.0342559	1.47
neuropeptide signaling pathway	GO:0007218	3	3.45	0.0342559	1.47
cardiac muscle cell apoptotic process	GO:0010659	3	3.45	0.0342559	1.47
oxygen transport	GO:0015671	3	3.45	0.0342559	1.47
striated muscle cell apoptotic process	GO:0010658	3	3.45	0.0342559	1.47
histamine metabolic process	GO:0001692	3	3.45	0.0342559	1.47
positive thymic T cell selection	GO:0045059	3	3.45	0.0342559	1.47
establishment of lymphocyte polarity	GO:0001767	3	3.45	0.0342559	1.47
muscle cell apoptotic process	GO:0010657	3	3.45	0.0342559	1.47
regulation of phospholipid transport	GO:2001138	3	3.45	0.0342559	1.47
mitotic nuclear membrane disassembly	GO:0007077	3	3.45	0.0342559	1.47
natural killer cell differentiation	GO:0001779	3	3.45	0.0342559	1.47
regulation of microglial cell activation	GO:1903978	3	3.45	0.0342559	1.47
positive regulation of blood vessel remodeling	GO:2000504	3	3.45	0.0342559	1.47
cellular developmental process	GO:0048869	307	1.09	0.0345474	1.46
cellular lipid catabolic process	GO:0044242	9	0.55	0.0346834	1.46
generation of precursor metabolites and energy	GO:0006091	35	0.74	0.0346974	1.46
positive regulation of vasculature development	GO:1904018	22	1.51	0.0351654	1.45
regulation of lymphocyte mediated immunity	GO:0002706	17	1.6	0.0351805	1.45
renal system process	GO:0003014	11	1.81	0.0354231	1.45
anion transport	GO:0006820	34	1.4	0.0354502	1.45
cellular response to unfolded protein	GO:0034620	6	0.48	0.0359395	1.44
response to oxygen-containing compound	GO:1901700	160	1.15	0.0359518	1.44
regulation of wound healing	GO:0061041	25	1.48	0.0361741	1.44
regulation of epithelial cell migration	GO:0010632	28	1.45	0.0363138	1.44
actin filament bundle assembly	GO:0051017	15	1.64	0.0368013	1.43
purine nucleoside diphosphate metabolic process	GO:0009135	15	1.64	0.0368013	1.43
coagulation	GO:0050817	41	1.34	0.036996	1.43
regulation of biological process	GO:0050789	633	1.04	0.0371937	1.43
negative regulation of vasculature development	GO:1901343	13	1.71	0.0372169	1.43
neurotransmitter metabolic process	GO:0042133	13	1.71	0.0372169	1.43
regulation of cell killing	GO:0031341	13	1.71	0.0372169	1.43
homotypic cell-cell adhesion	GO:0034109	9	1.88	0.0375018	1.43
hydrogen peroxide metabolic process	GO:0042743	9	1.88	0.0375018	1.43
hormone secretion	GO:0046879	9	1.88	0.0375018	1.43
response to hyperoxia	GO:0055093	9	1.88	0.0375018	1.43
positive regulation of stress fiber assembly	GO:0051496	9	1.88	0.0375018	1.43
actomyosin structure organization	GO:0031032	22	1.49	0.0376028	1.42
negative regulation of protein kinase activity	GO:0006469	31	1.4	0.0380115	1.42
positive regulation of anion transport	GO:1903793	8	2.05	0.0380567	1.42
regulation of interleukin-2 production	GO:0032663	8	2.05	0.0380567	1.42
regulation of vasoconstriction	GO:0019229	8	2.05	0.0380567	1.42
melanization defense response	GO:0035006	8	2.05	0.0380567	1.42
icosanoid biosynthetic process	GO:0046456	8	2.05	0.0380567	1.42
inorganic anion transmembrane transport	GO:0098661	8	2.05	0.0380567	1.42
regulation of superoxide anion generation	GO:0032928	8	2.05	0.0380567	1.42
muscle structure development	GO:0061061	62	1.26	0.0381025	1.42
regulation of cellular metabolic process	GO:0031323	314	0.92	0.0381509	1.42
cell development	GO:0048468	197	1.12	0.0388582	1.41
regulation of lymphocyte differentiation	GO:0045619	17	1.56	0.0389641	1.41
response to UV	GO:0009411	5	0.45	0.0392457	1.41
protein localization to nucleus	GO:0034504	12	0.59	0.0407964	1.39
regulation of primary metabolic process	GO:0080090	305	0.92	0.0410648	1.39
regulation of interleukin-6 production	GO:0032675	15	1.61	0.0412105	1.38
mesoderm development	GO:0007498	15	1.61	0.0412105	1.38
myeloid leukocyte differentiation	GO:0002573	15	1.61	0.0412105	1.38
cellular response to carbohydrate stimulus	GO:0071322	15	1.61	0.0412105	1.38
negative regulation of MAP kinase activity	GO:0043407	15	1.61	0.0412105	1.38
alcohol biosynthetic process	GO:0046165	15	1.61	0.0412105	1.38
modulation of chemical synaptic transmission	GO:0050804	39	1.35	0.0412485	1.38
cellular response to inorganic substance	GO:0071241	29	1.42	0.0416363	1.38
glycogen metabolic process	GO:0005977	11	1.75	0.0417062	1.38
endothelial cell differentiation	GO:0045446	11	1.75	0.0417062	1.38
hematopoietic progenitor cell differentiation	GO:0002244	11	1.75	0.0417062	1.38
apical junction assembly	GO:0043297	11	1.75	0.0417062	1.38
regulation of protein catabolic process	GO:0042176	25	0.7	0.0421135	1.38
regulation of trans-synaptic signaling	GO:0099177	39	1.34	0.0422076	1.37
open tracheal system development	GO:0007424	26	1.44	0.0423904	1.37
regulation of T cell differentiation	GO:0045580	13	1.66	0.0424299	1.37
nuclear migration	GO:0007097	13	1.66	0.0424299	1.37
RNA phosphodiester bond hydrolysis	GO:0090501	4	0.41	0.0432143	1.36
regulation of interleukin-10 production	GO:0032653	6	2.12	0.043421	1.36
regulation of ruffle assembly	GO:1900027	6	2.12	0.043421	1.36
cellular amine metabolic process	GO:0044106	6	2.12	0.043421	1.36
epiboly	GO:0090504	6	2.12	0.043421	1.36
inflammatory response to antigenic stimulus	GO:0002437	6	2.12	0.043421	1.36
cellular biogenic amine metabolic process	GO:0006576	6	2.12	0.043421	1.36
negative regulation of adaptive immune response	GO:0002820	6	2.12	0.043421	1.36
insulin secretion	GO:0030073	6	2.12	0.043421	1.36
regulation of dendritic spine morphogenesis	GO:0061001	6	2.12	0.043421	1.36
renal filtration	GO:0097205	4	2.63	0.0440681	1.36
regulation of hair cycle	GO:0042634	4	2.63	0.0440681	1.36
collagen and cuticulin-based cuticle development	GO:0040002	4	2.63	0.0440681	1.36
negative T cell selection	GO:0043383	4	2.63	0.0440681	1.36
basophil activation	GO:0045575	4	2.63	0.0440681	1.36
entry of bacterium into host cell	GO:0035635	4	2.63	0.0440681	1.36
negative thymic T cell selection	GO:0045060	4	2.63	0.0440681	1.36
cellular response to interferon-beta	GO:0035458	4	2.63	0.0440681	1.36
regulation of neutrophil apoptotic process	GO:0033029	4	2.63	0.0440681	1.36
ovarian follicle cell stalk formation	GO:0030713	4	2.63	0.0440681	1.36
macropinocytosis	GO:0044351	4	2.63	0.0440681	1.36
regulation of monocyte differentiation	GO:0045655	4	2.63	0.0440681	1.36
regulation of myosin II filament organization	GO:0043519	4	2.63	0.0440681	1.36
thymic T cell selection	GO:0045061	4	2.63	0.0440681	1.36
ethanol oxidation	GO:0006069	4	2.63	0.0440681	1.36
positive regulation of interleukin-10 production	GO:0032733	4	2.63	0.0440681	1.36
negative regulation of focal adhesion assembly	GO:0051895	4	2.63	0.0440681	1.36
cellular response to exogenous dsRNA	GO:0071360	4	2.63	0.0440681	1.36
regulation of embryonic development	GO:0045995	26	1.42	0.0444224	1.35
tricarboxylic acid metabolic process	GO:0072350	3	0.37	0.044474	1.35
hormone-mediated signaling pathway	GO:0009755	2	0.31	0.0449524	1.35
nervous system process	GO:0050877	71	1.23	0.0450715	1.35
negative regulation of kinase activity	GO:0033673	33	1.38	0.0451541	1.35
defense response to virus	GO:0051607	18	1.53	0.0453541	1.34
regulation of receptor-mediated endocytosis	GO:0048259	18	1.53	0.0453541	1.34
membrane assembly	GO:0071709	5	2.3	0.0453675	1.34
actin crosslink formation	GO:0051764	5	2.3	0.0453675	1.34
cell competition in a multicellular organism	GO:0035212	5	2.3	0.0453675	1.34
karyosome formation	GO:0061988	5	2.3	0.0453675	1.34
glial cell activation	GO:0061900	5	2.3	0.0453675	1.34
macrophage differentiation	GO:0030225	5	2.3	0.0453675	1.34
oocyte karyosome formation	GO:0030717	5	2.3	0.0453675	1.34
arginine metabolic process	GO:0006525	5	2.3	0.0453675	1.34
connective tissue development	GO:0061448	16	1.6	0.0454882	1.34
protein O-linked glycosylation	GO:0006493	2	0.3	0.0459716	1.34
regulation of telomere maintenance	GO:0032204	2	0.3	0.0459716	1.34
nucleotide-excision repair	GO:0006289	2	0.3	0.0459716	1.34
DNA-templated transcription, initiation	GO:0006352	2	0.3	0.0459716	1.34
regulation of establishment of cell polarity	GO:2000114	8	1.94	0.0460258	1.34
regulation of lymphocyte apoptotic process	GO:0070228	8	1.94	0.0460258	1.34
immunoglobulin production	GO:0002377	8	1.94	0.0460258	1.34
melanin metabolic process	GO:0006582	8	1.94	0.0460258	1.34
protein deubiquitination	GO:0016579	13	0.61	0.0461058	1.34
positive regulation of protein catabolic process	GO:0045732	13	0.61	0.0461058	1.34
renal tubule development	GO:0061326	10	1.84	0.046706	1.33
B cell differentiation	GO:0030183	10	1.84	0.046706	1.33
response to vitamin B1	GO:0010266	2	4.6	0.0471552	1.33
peptidyl-cysteine S-trans-nitrosylation	GO:0035606	2	4.6	0.0471552	1.33
cellular zinc ion homeostasis	GO:0006882	2	4.6	0.0471552	1.33
positive regulation of actin filament binding	GO:1904531	2	4.6	0.0471552	1.33
natural killer cell chemotaxis	GO:0035747	2	4.6	0.0471552	1.33
regulation of actin filament binding	GO:1904529	2	4.6	0.0471552	1.33
filtration diaphragm assembly	GO:0036058	2	4.6	0.0471552	1.33
nephrocyte diaphragm assembly	GO:0036059	2	4.6	0.0471552	1.33
positive regulation of actin binding	GO:1904618	2	4.6	0.0471552	1.33
regulation of actin binding	GO:1904616	2	4.6	0.0471552	1.33
defasciculation of motor neuron axon	GO:0007415	2	4.6	0.0471552	1.33
antimicrobial peptide biosynthetic process	GO:0002777	2	4.6	0.0471552	1.33
antibacterial peptide biosynthetic process	GO:0002780	2	4.6	0.0471552	1.33
antibacterial peptide production	GO:0002778	2	4.6	0.0471552	1.33
interleukin-3-mediated signaling pathway	GO:0038156	2	4.6	0.0471552	1.33
positive regulation of microglial cell migration	GO:1904141	2	4.6	0.0471552	1.33
cGMP-mediated signaling	GO:0019934	2	4.6	0.0471552	1.33
regulation of prostaglandin-E synthase activity	GO:2000361	2	4.6	0.0471552	1.33
regulation of microglial cell migration	GO:1904139	2	4.6	0.0471552	1.33
one-carbon compound transport	GO:0019755	2	4.6	0.0471552	1.33
carbon dioxide transport	GO:0015670	2	4.6	0.0471552	1.33
serotonin secretion by platelet	GO:0002554	2	4.6	0.0471552	1.33
prevention of polyspermy	GO:0060468	2	4.6	0.0471552	1.33
granuloma formation	GO:0002432	2	4.6	0.0471552	1.33
cortical granule exocytosis	GO:0060471	2	4.6	0.0471552	1.33
serotonin transport	GO:0006837	2	4.6	0.0471552	1.33
AMPA glutamate receptor clustering	GO:0097113	2	4.6	0.0471552	1.33
regulation of core promoter binding	GO:1904796	2	4.6	0.0471552	1.33
negative regulation of phospholipase A2 activity	GO:1900138	2	4.6	0.0471552	1.33
regulation of smooth muscle cell-matrix adhesion	GO:2000097	2	4.6	0.0471552	1.33
negative regulation of cholesterol efflux	GO:0090370	2	4.6	0.0471552	1.33
heme export	GO:0097037	2	4.6	0.0471552	1.33
uropod organization	GO:0032796	2	4.6	0.0471552	1.33
regulation of arachidonic acid secretion	GO:0090237	2	4.6	0.0471552	1.33
regulation of mast cell apoptotic process	GO:0033025	2	4.6	0.0471552	1.33
phytosteroid metabolic process	GO:0016128	2	4.6	0.0471552	1.33
anterior/posterior axon guidance	GO:0033564	2	4.6	0.0471552	1.33
integrin activation	GO:0033622	2	4.6	0.0471552	1.33
sequestering of zinc ion	GO:0032119	2	4.6	0.0471552	1.33
regulation of cGMP-mediated signaling	GO:0010752	2	4.6	0.0471552	1.33
phytosteroid biosynthetic process	GO:0016129	2	4.6	0.0471552	1.33
positive regulation of mast cell differentiation	GO:0060376	2	4.6	0.0471552	1.33
regulation of mast cell differentiation	GO:0060375	2	4.6	0.0471552	1.33
regulation of hair follicle maturation	GO:0048819	2	4.6	0.0471552	1.33
regulation of timing of anagen	GO:0051884	2	4.6	0.0471552	1.33
cardiac conduction system development	GO:0003161	2	4.6	0.0471552	1.33
positive regulation of defecation	GO:2000294	2	4.6	0.0471552	1.33
response to hydrostatic pressure	GO:0051599	2	4.6	0.0471552	1.33
microspike assembly	GO:0030035	2	4.6	0.0471552	1.33
gamma-aminobutyric acid signaling pathway	GO:0007214	2	4.6	0.0471552	1.33
positive regulation of core promoter binding	GO:1904798	2	4.6	0.0471552	1.33
negative regulation of phospholipase activity	GO:0010519	2	4.6	0.0471552	1.33
fusion cell fate specification	GO:0035156	2	4.6	0.0471552	1.33
polyol transport	GO:0015791	2	4.6	0.0471552	1.33
negative regulation of cyclase activity	GO:0031280	2	4.6	0.0471552	1.33
negative regulation of fertilization	GO:0060467	2	4.6	0.0471552	1.33
aminophospholipid transport	GO:0015917	2	4.6	0.0471552	1.33
mesenchymal cell proliferation	GO:0010463	2	4.6	0.0471552	1.33
glutamate receptor clustering	GO:0097688	2	4.6	0.0471552	1.33
positive regulation of platelet activation	GO:0010572	2	4.6	0.0471552	1.33
response to cycloheximide	GO:0046898	2	4.6	0.0471552	1.33
cellular response to water stimulus	GO:0071462	2	4.6	0.0471552	1.33
cellular response to molecule of fungal origin	GO:0071226	2	4.6	0.0471552	1.33
B-1 B cell differentiation	GO:0001923	2	4.6	0.0471552	1.33
alpha-beta T cell proliferation	GO:0046633	2	4.6	0.0471552	1.33
lymph vessel development	GO:0001945	2	4.6	0.0471552	1.33
negative regulation of axon guidance	GO:1902668	2	4.6	0.0471552	1.33
cellular response to disaccharide stimulus	GO:0071324	2	4.6	0.0471552	1.33
cellular response to sucrose stimulus	GO:0071329	2	4.6	0.0471552	1.33
regulation of phospholipid catabolic process	GO:0060696	2	4.6	0.0471552	1.33
regulation of type III hypersensitivity	GO:0001803	2	4.6	0.0471552	1.33
platelet dense granule organization	GO:0060155	2	4.6	0.0471552	1.33
neutrophil-mediated killing of fungus	GO:0070947	2	4.6	0.0471552	1.33
positive regulation of type III hypersensitivity	GO:0001805	2	4.6	0.0471552	1.33
convergent extension involved in organogenesis	GO:0060029	2	4.6	0.0471552	1.33
neutrophil aggregation	GO:0070488	2	4.6	0.0471552	1.33
serotonin secretion	GO:0001820	2	4.6	0.0471552	1.33
regulation of blood volume by renin-angiotensin	GO:0002016	2	4.6	0.0471552	1.33
B-1a B cell differentiation	GO:0002337	2	4.6	0.0471552	1.33
positive regulation of type I hypersensitivity	GO:0001812	2	4.6	0.0471552	1.33
cellular response to laminar fluid shear stress	GO:0071499	2	4.6	0.0471552	1.33
transcription by RNA polymerase II	GO:0006366	18	0.66	0.0471814	1.33
positive regulation of ion transport	GO:0043270	27	1.43	0.0472891	1.33
salivary gland morphogenesis	GO:0007435	14	1.65	0.0480262	1.32
response to axon injury	GO:0048678	14	1.65	0.0480262	1.32
mitotic cell cycle	GO:0000278	51	0.79	0.0480299	1.32
lysosomal transport	GO:0007041	6	0.49	0.048919	1.31
energy reserve metabolic process	GO:0006112	12	1.73	0.0489748	1.31
regulation of actin filament bundle assembly	GO:0032231	16	1.57	0.049086	1.31
neuron projection morphogenesis	GO:0048812	68	1.23	0.0496579	1.3
regulation of MAP kinase activity	GO:0043405	37	1.33	0.0497041	1.3

## Sheet: Table S5
Table S5 The KEGG analysis of the DAPs between CON and PGE2 groups.
n	KEGG pathway	Fold Enrichment	Fisher's exact test p value	#NAME?	Mapping
1	bta04670 Leukocyte transendothelial migration	3.32	2.71649e-15	14.57	39
2	bta04062 Chemokine signaling pathway	2.16	1.47479e-07	6.83	40
3	bta04810 Regulation of actin cytoskeleton	2.02	2.86816e-07	6.54	45
4	bta03040 Spliceosome	0.15	5.37409e-07	6.27	3
5	bta04141 Protein processing in endoplasmic reticulum	0.15	8.30886e-07	6.08	3
6	bta04015 Rap1 signaling pathway	2.21	1.53707e-06	5.81	32
7	bta04530 Tight junction	2.12	5.31201e-06	5.27	32
8	bta04666 Fc gamma R-mediated phagocytosis	2.14	6.30344e-06	5.2	31
9	bta04613 Neutrophil extracellular trap formation	1.96	8.99926e-06	5.05	37
10	bta03010 Ribosome	0.19	2.51788e-05	4.6	3
11	bta04621 NOD-like receptor signaling pathway	1.84	7.04403e-05	4.15	36
12	bta00190 Oxidative phosphorylation	0.28	0.000187081	3.73	5
13	bta04714 Thermogenesis	0.37	0.00029284	3.53	8
14	bta00500 Starch and sucrose metabolism	2.76	0.000456483	3.34	11
15	bta04611 Platelet activation	1.94	0.000507282	3.29	24
16	bta04142 Lysosome	0.35	0.0012228	2.91	6
17	bta04360 Axon guidance	1.87	0.0014186	2.85	22
18	bta04510 Focal adhesion	1.67	0.00143602	2.84	32
19	bta04520 Adherens junction	2.1	0.00221067	2.66	15
20	bta04145 Phagosome	1.56	0.00432864	2.36	34
21	bta04657 IL-17 signaling pathway	1.81	0.00474617	2.32	19
22	bta04380 Osteoclast differentiation	1.75	0.00483573	2.32	21
23	bta04014 Ras signaling pathway	1.66	0.00658118	2.18	24
24	bta04650 Natural killer cell mediated cytotoxicity	1.71	0.0103113	1.99	19
25	bta04514 Cell adhesion molecules	1.81	0.0113445	1.95	16
26	bta04972 Pancreatic secretion	1.9	0.0207764	1.68	12
27	bta04115 p53 signaling pathway	2.22	0.0230209	1.64	7
28	bta04120 Ubiquitin mediated proteolysis	0.41	0.0301453	1.52	4
29	bta00524 Neomycin, kanamycin and gentamicin biosynthesis	3.57	0.0310972	1.51	3
30	bta04070 Phosphatidylinositol signaling system	1.81	0.0359757	1.44	11
31	bta00100 Steroid biosynthesis	2.38	0.0395355	1.4	5
32	bta04664 Fc epsilon RI signaling pathway	1.59	0.0467914	1.33	16
33	bta04080 Neuroactive ligand-receptor interaction	1.9	0.0500001	1.3	8
34	bta00220 Arginine biosynthesis	2.16	0.0602883	1.22	5
35	bta02010 ABC transporters	2.16	0.0602883	1.22	5
36	bta03018 RNA degradation	0.32	0.0675978	1.17	2
37	bta04024 cAMP signaling pathway	1.48	0.0709375	1.15	18
38	bta00562 Inositol phosphate metabolism	1.79	0.0722665	1.14	9
39	bta04060 Cytokine-cytokine receptor interaction	1.59	0.0864477	1.06	11
40	bta04915 Estrogen signaling pathway	1.46	0.109318	0.96	15
41	bta04662 B cell receptor signaling pathway	1.4	0.11031	0.96	18
42	bta00430 Taurine and hypotaurine metabolism	3.17	0.113685	0.94	2
43	bta04013 btaK signaling pathway - fly	0.45	0.126379	0.9	3
44	bta04144 Endocytosis	1.25	0.129335	0.89	36
45	bta00051 Fructose and mannose metabolism	1.59	0.136066	0.87	8
46	bta00020 Citrate cycle (TCA cycle)	0.37	0.142023	0.85	2
47	bta04213 Longevity regulating pathway - multiple species	0.37	0.142023	0.85	2
48	bta04973 Carbohydrate digestion and absorption	1.68	0.144382	0.84	6
49	bta04270 Vascular smooth muscle contraction	1.45	0.153083	0.82	11
50	bta04910 Insulin signaling pathway	1.36	0.156481	0.81	18
51	bta04068 FoxO signaling pathway	0.5	0.156944	0.8	4
52	bta04727 GABAergic synapse	1.67	0.162029	0.79	7
53	bta04971 Gastric acid secretion	1.67	0.162029	0.79	7
54	bta00010 Glycolysis / Gluconeogenesis	1.46	0.162189	0.79	12
55	bta01250 Biosynthesis of nucleotide sugars	1.48	0.174869	0.76	9
56	bta04114 Oocyte meiosis	0.57	0.180717	0.74	5
57	bta00650 Butanoate metabolism	1.7	0.188144	0.73	5
58	bta04210 Apoptosis	0.66	0.194058	0.71	8
59	bta04610 Complement and coagulation cascades	0.7	0.195512	0.71	11
60	bta00591 Linoleic acid metabolism	2.38	0.196273	0.71	2
61	bta04921 Oxytocin signaling pathway	1.38	0.196341	0.71	13
62	bta04916 Melanogenesis	1.51	0.197993	0.7	7
63	bta04137 Mitophagy - animal	0.4	0.203477	0.69	2
64	bta00230 Purine metabolism	0.62	0.204712	0.69	6
65	bta04260 Cardiac muscle contraction	0.56	0.209749	0.68	4
66	bta04658 Th1 and Th2 cell differentiation	1.52	0.212983	0.67	8
67	bta04110 Cell cycle	0.53	0.213003	0.67	4
68	bta04072 Phospholipase D signaling pathway	1.32	0.214773	0.67	18
69	bta04512 ECM-receptor interaction	1.42	0.219673	0.66	11
70	bta04640 Hematopoietic cell lineage	1.42	0.219673	0.66	11
71	bta00830 Retinol metabolism	1.9	0.232879	0.63	4
72	bta04061 Viral protein interaction with cytokine and cytokine receptor	1.59	0.240051	0.62	6
73	bta04924 Renin secretion	1.59	0.240051	0.62	6
74	bta00270 Cysteine and methionine metabolism	0.53	0.243298	0.61	3
75	bta04723 Retrograde endocannabinoid signaling	0.68	0.247108	0.61	8
76	bta04370 VEGF signaling pathway	1.43	0.256603	0.59	9
77	bta04725 Cholinergic synapse	1.43	0.256603	0.59	9
78	bta04740 Olfactory transduction	1.73	0.257849	0.59	4
79	bta04625 C-type lectin receptor signaling pathway	1.35	0.270398	0.57	13
80	bta04146 Peroxisome	0.58	0.281567	0.55	4
81	bta04918 Thyroid hormone synthesis	0.45	0.282285	0.55	2
82	bta00900 Terpenoid backbone biosynthesis	1.59	0.290913	0.54	4
83	bta04923 Regulation of lipolysis in adipocytes	1.59	0.290913	0.54	4
84	bta00983 Drug metabolism - other enzymes	1.36	0.294185	0.53	10
85	bta04722 Neurotrophin signaling pathway	1.31	0.295058	0.53	14
86	bta04713 Circadian entrainment	1.45	0.300489	0.52	7
87	bta04630 JAK-STAT signaling pathway	1.39	0.317062	0.5	7
88	bta04612 Antigen processing and presentation	1.34	0.319199	0.5	11
89	bta04660 T cell receptor signaling pathway	1.34	0.319199	0.5	11
90	bta04935 Growth hormone synthesis, secretion and action	1.31	0.326878	0.49	11
91	bta04672 Intestinal immune network for IgA production	1.36	0.349007	0.46	8
92	bta04928 Parathyroid hormone synthesis, secretion and action	1.36	0.349007	0.46	8
93	bta04926 Relaxin signaling pathway	1.24	0.381063	0.42	13
94	bta04624 Toll and Imd signaling pathway	0.5	0.396688	0.4	2
95	bta00052 Galactose metabolism	1.43	0.404704	0.39	6
96	bta04745 Phototransduction - fly	1.59	0.407731	0.39	3
97	bta04218 Cellular senescence	0.77	0.41032	0.39	9
98	bta00564 Glycerophospholipid metabolism	1.36	0.418265	0.38	6
99	bta00520 Amino sugar and nucleotide sugar metabolism	1.25	0.422455	0.37	10
100	bta00330 Arginine and proline metabolism	1.3	0.436519	0.36	6
101	bta04964 Proximal tubule bicarbonate reclamation	1.43	0.446729	0.35	3
102	bta04022 cGMP-PKG signaling pathway	1.22	0.451121	0.35	11
103	bta04966 Collecting duct acid secretion	1.46	0.490781	0.31	4
104	bta04066 HIF-1 signaling pathway	1.17	0.497813	0.3	13
105	bta04071 Sphingolipid signaling pathway	1.17	0.497813	0.3	13
106	bta00590 Arachidonic acid metabolism	1.36	0.509675	0.29	4
107	bta04020 Calcium signaling pathway	1.15	0.517175	0.29	14
108	bta04659 Th17 cell differentiation	1.19	0.519407	0.28	8
109	bta00514 Other types of O-glycan biosynthesis	0.56	0.550174	0.26	2
110	bta04623 Cytosolic DNA-sensing pathway	0.56	0.550174	0.26	2
111	bta04922 Glucagon signaling pathway	0.73	0.550938	0.26	6
112	bta00310 Lysine degradation	1.32	0.558913	0.25	5
113	bta00561 Glycerolipid metabolism	1.25	0.572505	0.24	5
114	bta00982 Drug metabolism - cytochrome P450	1.25	0.572505	0.24	5
115	bta04550 Signaling pathways regulating pluripotency of stem cells	1.25	0.572505	0.24	5
116	bta04929 GnRH secretion	1.19	0.589995	0.23	5
117	bta00640 Propanoate metabolism	0.68	0.595298	0.23	3
118	bta00240 Pyrimidine metabolism	0.65	0.598321	0.22	3
119	bta00061 Fatty acid biosynthesis	1.59	0.611909	0.21	2
120	bta00910 Nitrogen metabolism	1.59	0.611909	0.21	2
121	bta04977 Vitamin digestion and absorption	1.59	0.611909	0.21	2
122	bta04140 Autophagy - animal	0.84	0.622211	0.21	10
123	bta04979 Cholesterol metabolism	0.73	0.630695	0.2	4
124	bta04724 Glutamatergic synapse	1.19	0.639885	0.19	7
125	bta04914 Progesterone-mediated oocyte maturation	1.19	0.639885	0.19	7
126	bta04216 Ferroptosis	1.15	0.648778	0.19	7
127	bta04721 Synaptic vesicle cycle	0.79	0.657894	0.18	5
128	bta00280 Valine, leucine and isoleucine degradation	0.77	0.658193	0.18	5
129	bta03320 PPAR signaling pathway	0.77	0.658193	0.18	5
130	bta00480 Glutathione metabolism	1.15	0.666668	0.18	8
131	bta04540 Gap junction	1.15	0.666668	0.18	8
132	bta04726 Serotonergic synapse	1.15	0.666668	0.18	8
133	bta04912 GnRH signaling pathway	1.15	0.666668	0.18	8
134	bta04975 Fat digestion and absorption	1.19	0.677219	0.17	2
135	bta04212 Longevity regulating pathway - worm	0.79	0.680362	0.17	6
136	bta04012 ErbB signaling pathway	1.16	0.683318	0.17	9
137	bta04310 Wnt signaling pathway	1.16	0.683318	0.17	9
138	bta04728 Dopaminergic synapse	1.08	0.7123	0.15	10
139	bta00770 Pantothenate and CoA biosynthesis	1.19	0.723923	0.14	3
140	bta04130 SNARE interactions in vesicular transport	1.19	0.723923	0.14	3
141	bta00040 Pentose and glucuronate interconversions	1.1	0.742332	0.13	3
142	bta04960 Aldosterone-regulated sodium reabsorption	1.1	0.742332	0.13	3
143	bta00250 Alanine, aspartate and glutamate metabolism	1.12	0.767108	0.12	4
144	bta00260 Glycine, serine and threonine metabolism	1.12	0.767108	0.12	4
145	bta04962 Vasopressin-regulated water reabsorption	0.75	0.779448	0.11	3
146	bta00410 beta-Alanine metabolism	0.71	0.782214	0.11	3
147	bta04925 Aldosterone synthesis and secretion	1.13	0.7875	0.1	5
148	bta04010 btaK signaling pathway	1.06	0.791675	0.1	20
149	bta04974 Protein digestion and absorption	1.08	0.794877	0.1	5
150	bta04961 Endocrine and other factor-regulated calcium reabsorption	0.83	0.801555	0.1	4
151	bta04730 Long-term depression	0.76	0.804451	0.09	4
152	bta04361 Axon regeneration	1.06	0.814651	0.09	6
153	bta04917 Prolactin signaling pathway	1.06	0.814651	0.09	6
154	bta00071 Fatty acid degradation	0.82	0.818774	0.09	5
155	bta00620 Pyruvate metabolism	1.11	0.821057	0.09	7
156	bta04720 Long-term potentiation	1.11	0.821057	0.09	7
157	bta04750 Inflammatory mediator regulation of TRP channels	1.11	0.821057	0.09	7
158	bta04620 Toll-like receptor signaling pathway	0.85	0.842629	0.07	7
159	bta04668 TNF signaling pathway	0.91	0.850362	0.07	8
160	bta04064 NF-kappa B signaling pathway	1.05	0.860861	0.07	11
161	bta04150 mTOR signaling pathway	0.92	0.864078	0.06	10
162	bta04217 Necroptosis	0.94	0.87894	0.06	13
163	bta04151 PI3K-Akt signaling pathway	0.95	0.906442	0.04	23

## Sheet: Table S6
Table S6 All identifed metabolites both CON and PGE2 groups
Compounds	Molecular Formula	RT	m/z meas.	Intensity CON-1	Intensity CON-2	Intensity CON-3	Intensity CON-4	Intensity CON-5	Intensity CON-6	Intensity PGE2-1	Intensity PGE2-2	Intensity PGE2-3	Intensity PGE2-4	Intensity PGE2-5	Intensity PGE2-6	CON-1	CON-2	CON-3	CON-4	CON-5	CON-6	PGE2-1	PGE2-2	PGE2-3	PGE2-4	PGE2-5	PGE2-6	PGE2/CON Fold_Change	PGE2/CON P value	PGE2/CON VIP
Glycocholic Acid	C26H43NO6	5.45	466.317	279729	558157	636201	531504	625600	604901	82869.3	257782	426356	296437	311876	282040	99.7791	76.2692	202.474	119.02	115.585	113.981	50.1409	108.758	187.925	130.641	138.279	158.634	1.0904	0.844995	0.0145123
GUANINE	C5H5N5O	1.28	152.058	1725.99	2876.69	2459.9	1956	2290.1	2847.31	2847.87	1849.99	1717.02	1910.02	1012.04	1377.96	0.615658	0.393085	0.782876	0.438007	0.423116	0.536515	1.72313	0.780511	0.756813	0.841751	0.448717	0.775037	1.69634	0.0391941	1.07027
Hecogenin	C27H42O4	7.09	431.316	4818.13	2548.74	767.558	1027.94	1024.06	2937.12	1089.42	1809.26	1155.59	1444.94	1502.27	865.804	1.71862	0.348272	0.244279	0.230187	0.189204	0.553439	0.659163	0.763325	0.509351	0.636788	0.666074	0.486973	1.97118	0.242606	0.777302
Himbacine	C22H35NO2	10.23	346.274	23034.6	26912	21661.8	18646.6	17767.8	28711.5	4319.66	13250	10447.5	15242.8	8942.33	7818.4	8.21642	3.67738	6.89397	4.17553	3.28276	5.41008	2.61365	5.59016	4.60497	6.71756	3.96483	4.39747	1.0226	0.672766	0.27585
HYPOXANTHINE	C5H4N4O	1.29	137.046	2191.63	2895	4305.52	2972.65	2933.37	3186.36	8577.45	548.495	2208.31	1138.05	1605.4	1111.66	0.78175	0.395587	1.37026	0.665665	0.541965	0.600402	5.18987	0.23141	0.973361	0.501545	0.711798	0.625253	1.84039	0.652032	0.196711
INDOLE	C8H7N	2.07	118.065	456208	549562	439478	471313	610785	563127	207392	313720	247458	344132	324897	194124	162.729	75.0948	139.866	105.541	112.848	106.109	125.485	132.359	109.072	151.66	144.052	109.186	1.176	0.437091	0.582025
Isoalantolactone	C15H20O2	5.81	233.153	2099.09	2802.08	2143.21	1684.51	2593.68	2966.54	946.719	1602.81	2187.11	1513.92	1966.46	1268.75	0.748743	0.382889	0.682086	0.377213	0.479206	0.558983	0.572822	0.676226	0.964015	0.667189	0.871883	0.71361	1.46821	0.0522892	1.09143
Isopentenyl adenosine	C15H21N5O4	3.3	336.166	8087.98	15314.4	15872.2	9835.73	8581.44	13575	5351.36	5666.05	4941.88	4167.85	5402.78	4698.16	2.88497	2.09264	5.05142	2.20251	1.5855	2.55792	3.23789	2.39051	2.17824	1.83679	2.39547	2.64249	1.01229	0.767391	0.203797
Isoquinoline	C9H7N	2.03	130.065	7118.79	37817	7896.36	17715.7	24306.2	18469.4	2211.1	5700.22	4901.71	3686.5	4564.76	2546.06	2.53926	5.1675	2.51306	3.96708	4.49078	3.48017	1.33785	2.40492	2.16053	1.62465	2.02391	1.43203	0.520613	0.00178841	1.51721
Juvenile hormone I	C18H30O3	7.15	295.227	1834.4	2969.45	4985.33	2584.53	2814.9	2329.41	485.492	350.315	705.162	526.425	508.338	295.103	0.654327	0.40576	1.58661	0.578753	0.520078	0.438928	0.293751	0.147798	0.310815	0.231997	0.225386	0.165981	0.370244	0.000431318	1.50927
Kinoprene	C18H28O2	6.93	277.216	7161.87	40608	1568.6	14182	15683.2	63584.7	607.497	1866.05	1589.37	1358.92	1600.47	1141.49	2.55463	5.54887	0.499215	3.17577	2.89761	11.9812	0.367572	0.787288	0.70055	0.598881	0.709612	0.642034	0.362689	0.0151914	1.3566
L-Arginine	C6H14N4O2	0.74	175.119	5523.82	20055.7	7066.19	10930.6	11034	9957.92	1925.12	3709.4	3577.48	3521.95	3170.36	2796.49	1.97034	2.7405	2.24885	2.44769	2.03862	1.87636	1.16481	1.56499	1.57685	1.55214	1.40567	1.57289	0.670886	0.000823882	1.59038
L-CARNITINE	C7H15NO3	0.74	162.112	44849.5	44979.8	78060.4	59774.6	64654.8	67499.3	15370.1	32339.9	92619.7	58122.8	63665.5	56053.3	15.9978	6.14625	24.8431	13.3853	11.9455	12.7188	9.29984	13.6442	40.8241	25.6149	28.2278	31.5273	1.86667	0.0638965	0.859139
L-Dopachrome	C9H7NO4	1.43	194.045	5862.69	4797.61	3123	8371.89	8294.19	7744.59	627.3	1279.87	1922.64	715.425	1160.79	1016.76	2.09122	0.655568	0.99391	1.87472	1.53242	1.45931	0.379554	0.539978	0.847446	0.31529	0.514667	0.571876	0.458955	0.019154	1.52153
Lidocaine	C14H22N2O	2.85	235.181	6796.39	15569.7	15272.3	9491.83	11688.8	9584.48	1890.81	9178.8	5191.89	3441.66	5873.03	4104.73	2.42427	2.12751	4.8605	2.1255	2.15961	1.806	1.14405	3.87253	2.28844	1.51675	2.60397	2.30871	0.993446	0.583061	0.4043
Lithocholic acid glycine conjugate	C26H43NO4	7.61	434.327	2160.87	4743.04	6340.77	3508.49	4379.34	3991.11	515.154	1507.07	1963.56	1498.54	1503.87	1555.06	0.770782	0.648112	2.01798	0.785655	0.809122	0.752041	0.311699	0.635831	0.86548	0.66041	0.666781	0.874648	0.773671	0.124691	0.823525
1-hydroxypyrene	C16H10O	0.72	219.083	918.744	3735.91	972.791	2077.25	1892.52	1984.89	406.863	572.679	650.493	608.24	312.472	435.781	0.327715	0.510493	0.309596	0.465159	0.34966	0.374011	0.246176	0.241613	0.286718	0.268054	0.138543	0.245106	0.629737	0.010509	1.40468
LUMICHROME	C12H10N4O2	3.7	243.088	53719.8	38106.8	41371.3	61507.6	81438.2	82177	14140.4	30319	34294	28589	29997.8	21230.9	19.1618	5.20709	13.1666	13.7734	15.0464	15.4845	8.5558	12.7916	15.1158	12.5993	13.3003	11.9414	1.1035	0.866584	0.129488
Mandelonitrile	C8H7NO	2.06	134.061	4653.15	6347.77	6005.14	3668.51	6009.47	4291.98	4766.67	6456	7152.81	8325.99	6656.21	4804.84	1.65977	0.86739	1.91117	0.82149	1.1103	0.808734	2.88412	2.72379	3.15275	3.66929	2.95121	2.70249	2.8323	0.00163553	1.63421
Meloxicam	C14H13N3O4S2	6.02	352.042	31192.3	104664	93011.1	58493.8	79924.1	97873.8	22986.6	84426.5	9931.98	43668.6	26298.9	26402.4	11.1263	14.3018	29.6013	13.0985	14.7667	18.4423	13.9082	35.6196	4.37773	19.2449	11.6604	14.8501	1.15877	0.73603	0.193995
Methyl Jasmonate	C13H20O3	5.99	225.149	1730.98	2804.31	2470.6	3639.56	2899.94	2121.29	2900.91	3888.37	3341.95	3683.82	3538.08	2367.17	0.61744	0.383195	0.786283	0.815005	0.535789	0.399712	1.75522	1.6405	1.47304	1.62347	1.5687	1.33142	2.87468	0.000505994	1.67476
METHYL SALICYLATE	C8H8O3	8.8	153.054	2534.71	1584.19	2421.77	1938.01	1675.15	2187.89	2514.72	2289.98	2472.12	2427.77	3717.11	1596.19	0.904129	0.216472	0.77074	0.433979	0.309498	0.412262	1.52156	0.966143	1.08964	1.06992	1.64808	0.897779	2.92131	0.00696379	1.43313
mirtazapine	C17H19N3	1.17	266.165	673.167	3953.01	1375.07	2244.56	2900.55	2887.59	472.674	594.798	825.886	632.184	687.756	568.244	0.240118	0.540158	0.437623	0.502624	0.535902	0.544105	0.285996	0.250945	0.364027	0.278606	0.304935	0.31961	0.699698	0.0329078	1.29978
Montanol	C21H36O4	10.51	353.266	2169.34	13792.6	724.3	578.325	964.797	4101.56	1362.22	1406.49	1444.2	1637.74	390.215	1473.33	0.7738	1.88468	0.230512	0.129504	0.178255	0.772852	0.824222	0.593398	0.63656	0.721758	0.173012	0.828678	1.9596	0.517268	0.375676
N-Acetylarylamine	C8H9NO	9.09	136.076	1216.35	3528.5	5863.75	3586.25	4114.58	4169.07	1814.43	2925.86	3864.08	3488.06	2068.99	2543.4	0.433872	0.482151	1.86617	0.803069	0.760204	0.785574	1.09784	1.23442	1.70318	1.5372	0.917343	1.43054	1.82419	0.024427	1.03206
N-formylanthranilic acid	C8H7NO3	1.33	166.05	752.014	1017.94	1000.99	752.523	931.406	839.123	773.192	751.714	555.779	459.52	612.999	392.589	0.268242	0.139096	0.318571	0.168512	0.172086	0.158115	0.467827	0.317148	0.244971	0.202512	0.27179	0.220813	1.49513	0.0686633	0.935583
N-Hydroxy-L-tryptophan	C11H12N2O3	1.41	221.093	1202.62	23931.6	1605.51	10231.9	13104	12206.8	734.763	3158.06	3455.52	2932.4	2969.92	2290.74	0.428972	3.27012	0.510963	2.29122	2.42107	2.30012	0.444575	1.33239	1.52309	1.29232	1.3168	1.28843	1.01545	0.429319	0.380874
N1,N12-Diacetylspermine	C14H30N4O2	0.7	287.244	28823.5	720586	40513.5	201203	272802	202959	5073.81	25991.9	82976.5	27406.7	30108.6	20764.1	10.2813	98.4643	12.8936	45.0554	50.4025	38.2434	3.06996	10.966	36.5736	12.0782	13.3495	11.6788	0.680808	0.0671191	1.08053
N1-ACETYLSPERMINE	C12H28N4O	0.71	245.233	10198.2	188609	17419.8	40502.2	29534.6	29130.3	1479.45	15077.5	8023.49	8446.14	10165.2	8446.02	3.63768	25.7724	5.54395	9.06965	5.45678	5.48899	0.895152	6.3612	3.53652	3.72224	4.50703	4.75048	0.53877	0.0241046	0.948491
N6,N6-Dimethyladenosine	C12H17N5O4	1.93	296.135	9735.42	8365.81	13442	11445.8	12836.6	18703.2	3099.65	4219.21	6800.72	3907.78	4654.89	4345.81	3.47261	1.14314	4.27798	2.56305	2.37168	3.52423	1.87547	1.78008	2.99756	1.72217	2.06387	2.44431	0.838944	0.171824	0.670243
N8-Acetylspermidine	C9H21N3O	0.7	188.176	4241.56	20332.2	4838.61	12781.8	15800.7	14582.2	1406.37	3319.97	7971.82	2371.85	3963.96	4269.12	1.51296	2.77828	1.53991	2.86224	2.91933	2.7477	0.850938	1.4007	3.51375	1.04528	1.75753	2.40118	0.864915	0.24083	0.828746
NALOXONE	C19H21NO4	1.41	328.15	1451.59	5794.58	2666.33	4036.35	5451.58	2891.39	782.366	1503.68	1200	1432.92	1048.65	1131.24	0.517781	0.791799	0.848574	0.903859	1.00723	0.544822	0.473378	0.634403	0.528927	0.631493	0.464946	0.636268	0.777815	0.0751326	1.10079
NIACINAMIDE	C6H6N2O	0.95	123.055	3365.31	13218.6	5914.16	6498	10366.5	8127.25	1696.13	1416.6	5747.4	2251.48	1720.09	1268.85	1.2004	1.80626	1.88221	1.4551	1.91529	1.53141	1.02626	0.597665	2.53329	0.992235	0.76265	0.713669	0.67964	0.0650394	1.14137
Octopamine (p-Hydroxyphenylethanolamine)	C8H11NO2	1.24	154.086	2926.03	3945.51	1558.96	3564.11	3891.43	3194.82	1370.57	2247.58	1566.17	1208.29	1977.23	1531.68	1.04371	0.539133	0.496147	0.798111	0.718975	0.601998	0.829277	0.948254	0.690323	0.532496	0.876658	0.861495	1.21039	0.413887	0.526253
Oleamide	C18H35NO	10.48	282.279	117795	116032	86720.9	50725.1	88776.2	195683	65317.8	526413	63738.5	396613	96107.7	82971.6	42.0173	15.8551	27.5994	11.3589	16.4022	36.8724	39.5212	222.094	28.0941	174.789	42.612	46.6676	5.86961	0.0941066	1.24935
Oleic acid	C18H34O2	12.87	283.263	1825.09	1779.4	2140.54	1739.65	1987.96	1843.25	944.39	1476.01	1903.66	1527.43	1410.31	1246.74	0.651008	0.243146	0.681239	0.38956	0.367294	0.347321	0.571412	0.622727	0.83908	0.673143	0.625301	0.701232	1.68666	0.0292529	1.17713
Ononin	C22H22O9	1.29	431.141	1131.66	4041.63	1425.35	882.881	1919.68	981.99	501.614	642.187	1032.64	594.655	785.794	614.881	0.403664	0.552268	0.453626	0.197703	0.354679	0.185035	0.303506	0.270939	0.455156	0.262067	0.348403	0.345841	1.07046	0.929669	0.0937321
Oxandrolone	C19H30O3	7.01	307.226	1823.24	2014.44	2706.1	1610.7	1041.5	1728.04	1019.85	992.727	1134.37	1088.69	1164.2	432.454	0.650347	0.275263	0.861229	0.360685	0.192426	0.325613	0.617069	0.418831	0.499999	0.479789	0.516181	0.243234	1.30178	0.576043	0.296952
OXYQUINOLINE	C9H7NO	3.2	146.06	6593.64	12840.8	12756.3	10112.7	8379.08	8892.63	16705.4	3575.68	16961.7	24243.6	17255.4	13966.7	2.35194	1.75462	4.05975	2.26453	1.54811	1.67563	10.1077	1.50858	7.47621	10.6842	7.65065	7.85562	3.55785	0.0132139	1.33705
p-Lactophenetide	C11H15NO3	2.91	210.11	8594.01	17894.4	16511	10104	15250.2	13415.4	9299.3	7887.43	3478.25	8551.57	10137.8	8865.68	3.06547	2.44518	5.25471	2.26259	2.81761	2.52786	5.62663	3.32771	1.53311	3.76871	4.49485	4.98652	1.45362	0.483931	0.60068
Palmitoyl Ethanolamide	C18H37NO2	9.91	300.29	3525.7	50147.4	3119.65	5774.25	8496.69	19888.9	1546.55	8349.21	2225.92	9312.73	2429.44	2039.13	1.25761	6.85238	0.992844	1.29303	1.56984	3.74764	0.935755	3.52253	0.981122	4.10416	1.07716	1.14691	1.06876	0.506167	0.238117
Palmitoyl-L-Carnitine	C23H45NO4	8.16	400.342	69677.9	291938	41425.1	95478.9	86029.5	143409	20654.9	43578.7	23408.9	42264.3	23119.3	26361.7	24.854	39.8917	13.1838	21.3806	15.8947	27.0224	12.4974	18.3859	10.3179	18.626	10.2506	14.8272	0.635187	0.0054963	1.05408
Pantothenic acid	C9H17NO5	1.74	220.118	43483.8	50156.6	42573.1	49520.1	77795.1	62437.4	8594.4	9516.49	18790.6	14072.6	17233	11584.9	15.5106	6.85364	13.5491	11.089	14.3733	11.765	5.20012	4.01501	8.28237	6.20185	7.64074	6.51595	0.529513	0.00077012	1.46366
PC(16:0/0:0)[U] / PC(16:0/0:0)[rac]	C24H50NO7P	8.59	496.339	5.13247e+06	4.92822e+06	7.98414e+06	5.76316e+06	5.07145e+06	6.47916e+06	1.48537e+06	2.7652e+06	3.75173e+06	3.91501e+06	2.46008e+06	2.96176e+06	1830.74	673.415	2541	1290.54	936.996	1220.86	898.74	1166.64	1653.66	1725.36	1090.75	1665.85	1.12327	0.897834	0.0584385
PC(18:3(6Z,9Z,12Z)/18:3(6Z,9Z,12Z))	C44H76NO8P	10.56	778.54	1269.4	2314.31	1797.32	1876.35	996.375	1917.26	931.456	1085.01	1105.3	1280.44	1027.55	835.023	0.452794	0.316239	0.572006	0.42017	0.184089	0.361267	0.563586	0.457767	0.487186	0.564296	0.455593	0.46966	1.44364	0.0746219	0.96575
Pepstatin	C34H63N5O9	5.78	686.467	2088.67	2840.35	2454.53	1765.45	2263.99	2510.82	1666.95	2132.13	2045.78	2229.56	1790.07	1987.39	0.745025	0.38812	0.781168	0.395337	0.418292	0.473111	1.0086	0.899544	0.901721	0.982575	0.793678	1.11781	1.92855	0.00539433	1.50344
PGB2	C20H30O4	6.45	335.222	5822.33	15220.1	2897.94	9429.39	8454.6	10101	1046.86	1070.43	1278.01	1146.75	1772.53	1326.85	2.07682	2.07975	0.922285	2.11152	1.56206	1.90331	0.633412	0.451616	0.563309	0.505376	0.785898	0.74629	0.377912	0.00157602	1.63864
Phenylacetylglycine	C10H11NO3	2.89	194.081	5343.04	14397	4041.57	9354.13	10060.9	7133.44	5452.2	6167.38	4471.25	5873.25	6078.35	6047.94	1.90586	1.96728	1.28625	2.09467	1.85884	1.34415	3.2989	2.60202	1.9708	2.58836	2.695	3.40168	1.63367	0.00706846	1.46019
Phthalic acid Mono-2-ethylhexyl Ester	C16H22O4	8.84	279.159	80308.2	112411	108815	90258.2	102047	145613	47261.3	97951.6	92727.4	100396	62961.8	90165.4	28.6458	15.3603	34.6308	20.2115	18.8541	27.4378	28.5959	41.3258	40.8715	44.2449	27.9158	50.7137	1.73115	0.024148	1.27901
Picolinamide	C6H6N2O	0.77	123.055	11507	15233.8	9741.87	8692.95	10911.9	9744.55	6701.51	7123.93	6448.09	4661.43	2709.41	5921.33	4.10452	2.08162	3.1004	1.94661	2.01607	1.83616	4.05481	3.00559	2.84213	2.05431	1.20129	3.33046	1.13558	0.689383	0.166439
Proline betaine	C7H13NO2	0.93	144.102	880.4	5444.94	4689.57	3789.37	4991.72	4535.37	504.277	1736.84	7807.96	2899.59	3874.51	2983.99	0.314038	0.744023	1.49248	0.848553	0.922264	0.854595	0.305118	0.732772	3.44152	1.27786	1.71787	1.67835	1.59915	0.0385784	0.490248
Prostaglandin I2	C20H32O5	4.57	353.232	155763	114751	47023.2	114596	126440	118115	19139.3	16425.3	23447.6	19667.7	25774.4	15544.3	55.5606	15.6802	14.9654	25.6615	23.3608	22.2562	11.5804	6.92983	10.335	8.66761	11.4278	8.74294	0.426793	0.00251986	1.4633
Psychosine	C24H47NO7	6.7	462.342	3173.3	7005.9	4269.48	6200.88	3642.32	5972.07	2644.89	2764.02	5751.58	4713.59	2236.36	4543.9	1.13191	0.957319	1.35878	1.38856	0.67295	1.12531	1.60032	1.16614	2.53513	2.07729	0.99155	2.55572	1.62304	0.00376135	1.07148
RIBOFLAVIN	C17H20N4O6	2.6	377.147	12236.3	35874.5	5916.46	12057.9	14348.5	14760.7	7954.85	3645.7	6015.43	6806.26	6667.06	5378.28	4.36469	4.90206	1.88294	2.70012	2.65101	2.78134	4.81316	1.53812	2.65143	2.99954	2.95602	3.02502	1.02304	0.764131	0.13552
S-ADENOSYLHOMOCYSTEINE	C14H20N6O5S	1.17	385.13	9481.55	5663.72	9376.47	6260.36	7412.68	6169.2	2704.24	4001.67	2490.1	2700.19	4797.5	2829.51	3.38206	0.773917	2.98411	1.40188	1.36956	1.16246	1.63623	1.6883	1.09756	1.18998	2.1271	1.59146	1.13402	0.843319	0.12536
Se-Methylselenomethionine	C6H13NO2Se	5.01	212.02	25723.4	28750.3	12398.4	9047.14	10668.8	18645.5	21880.4	32788.2	71201.7	42260.7	29762.3	20631.2	9.1755	3.92857	3.94584	2.02592	1.97115	3.51335	13.2389	13.8334	31.3837	18.6245	13.1959	11.6041	5.35136	0.00328438	1.59125
Sennoside D	C42H40O19	4.87	849.207	8999.31	14723.9	5904.34	5297.06	10203.5	8352.22	6533.07	2472.07	1440.7	3567.38	3815.82	3919.64	3.21004	2.01195	1.87909	1.18617	1.88519	1.5738	3.9529	1.04297	0.635018	1.57216	1.69185	2.20461	0.951901	0.503678	0.250227
15-keto-PGE1	C20H32O5	5.31	353.231	14280.8	17093.9	17833.7	18378.8	21569.6	13629.5	3145.06	6926.72	3622.06	4189.51	5510.42	5274.86	5.09393	2.33579	5.67566	4.11555	3.98517	2.5682	1.90295	2.92238	1.5965	1.84633	2.44319	2.96685	0.687152	0.0863011	1.2488
SPHINGANINE	C18H39NO2	7.52	302.305	4442.82	3614.08	4456.31	6358.93	2919.15	5346.9	12690.9	3295.85	11178.4	8741.43	1758.49	8574.15	1.58475	0.493845	1.41824	1.42395	0.539338	1.00751	7.67873	1.39052	4.92714	3.85238	0.779675	4.82255	3.34547	0.00163675	1.19258
Sphinganine-phosphate	C18H40NO5P	7.65	382.271	960.173	1073.49	799.896	428.65	700.747	629.927	379.087	322.844	380.746	418.203	354.075	265.587	0.342493	0.146686	0.254571	0.0959875	0.129469	0.118697	0.22937	0.136208	0.167822	0.184303	0.156989	0.14938	1.10811	0.863083	0.123665
Sphingosine	C18H37NO2	7.13	300.29	19793.8	32167.1	12018.9	9274.44	9884.09	21891.7	11802.7	25944.1	8152.47	28371.8	6242.47	9092.26	7.06042	4.39546	3.82506	2.07682	1.82617	4.12503	7.14135	10.9458	3.59337	12.5036	2.76777	5.11396	2.20284	0.114894	0.963347
Sphingosine-1-phosphate	C18H38NO5P	7.41	380.257	2033.18	3421.12	2110.76	1515.58	1264	1180.83	1054.02	790.597	909.505	852.894	449.969	550.87	0.725234	0.467479	0.671761	0.339382	0.233536	0.222502	0.637743	0.333553	0.400883	0.375874	0.199506	0.309838	0.923995	0.384599	0.246658
Stearamide	C18H37NO	11.28	284.295	14723.9	11011	13951.9	8175.31	8128.01	15085.8	8552.8	15254.3	8313.42	21334.8	5006.68	9680.43	5.25201	1.5046	4.44027	1.8307	1.50172	2.8426	5.17495	6.43581	3.66432	9.40233	2.21985	5.44478	2.43626	0.0867596	1.0951
Testosterone cypionate	C27H40O3	9.77	413.305	11765	348977	13599.8	105266	101972	130597	2660.84	9563.77	20178.2	22495.4	17995.5	19846.6	4.19657	47.6859	4.32822	23.5722	18.8402	24.6082	1.60997	4.03496	8.89398	9.91379	7.97879	11.1627	0.636804	0.0885072	0.878464
Thiamine	C12H16N4OS	0.71	265.112	1389.37	4234.67	1403.03	1027.51	888.682	1924.95	1316.77	1030.55	1148.34	1165.37	1131.07	861.656	0.495588	0.578645	0.446523	0.230089	0.164192	0.362717	0.796722	0.434788	0.506154	0.513582	0.501493	0.48464	1.68585	0.0930689	0.991869
trans,trans-Farnesyl phosphate	C15H27O4P	6.27	303.173	856.683	4200.43	1025.3	741.312	1327.72	1432.33	418.786	566.91	542.817	508.85	527.961	400.409	0.305578	0.573967	0.326308	0.166002	0.245309	0.269893	0.25339	0.239179	0.239258	0.224252	0.234086	0.225211	0.853126	0.226606	0.677506
trans-Cinnamic acid	C9H8O2	1.59	149.061	2146.98	8518.3	2320.16	5215.37	5672.44	5108.95	830.04	1450.8	1681.56	1228.78	1481.8	1136.61	0.765824	1.16398	0.738404	1.16788	1.04803	0.962675	0.502223	0.612091	0.741181	0.541529	0.656996	0.639287	0.656677	0.00855748	1.54053
Tridemorph	C19H39NO	11.17	298.311	1613.05	1382.19	1367.26	1210.5	312.304	2268.06	1347.63	1625.27	505.498	1752.41	283.762	585.831	0.575372	0.18887	0.435139	0.271068	0.057701	0.427368	0.815399	0.685703	0.222809	0.772292	0.125814	0.329502	1.89338	0.234476	0.574401
TxB2	C20H34O6	5.11	393.225	9853.41	31390.7	11068.7	18114.4	19976.9	20400	3864.95	5033.23	4115.01	4737.16	5173.27	4299.05	3.5147	4.28937	3.52268	4.05636	3.69091	3.84395	2.33852	2.12352	1.81378	2.08768	2.29371	2.41801	0.573411	0.000118842	1.74011
2,22-Dideoxy-3-dehydroecdysone	C27H42O4	7.98	431.316	6235.87	94913.1	18524.7	47802.9	44286.2	54845.5	5884.41	16102.5	50769.7	25431.6	25979.4	25792.3	2.22433	12.9694	5.89558	10.7045	8.18227	10.3345	3.56042	6.79364	22.3778	11.2078	11.5187	14.507	1.62979	0.284394	0.409839
Vaccenic acid	C18H34O2	10.01	283.263	1969.59	2660.25	4089.91	2275.15	2676.34	2498.34	2247.24	2621.73	3201.05	3964.26	1249.76	2734.02	0.702551	0.363509	1.30163	0.509475	0.494478	0.47076	1.35971	1.10611	1.41093	1.74706	0.554115	1.53776	2.31309	0.0199115	1.24773
VIDARABINE	C10H13N5O4	1.24	268.104	6079.92	15903.2	32954	12076.5	16188.3	13433	3620.84	7947.56	9269.98	4870.96	8024.84	5067.76	2.1687	2.17308	10.4878	2.70428	2.99094	2.53117	2.19082	3.35308	4.08594	2.14665	3.55803	2.85037	1.00872	0.724098	0.249849
Xanthan	C13H10O	6.65	183.081	8964.57	11401.5	8103.33	8062.85	11141.5	13544	8527.37	10993.7	8133.69	13054.2	10947.1	9765.09	3.19765	1.55796	2.57893	1.80551	2.05848	2.55209	5.15957	4.63824	3.5851	5.75303	4.85371	5.49239	2.27954	0.00212495	1.66788
XANTHINE	C5H4N4O2	1.4	153.04	3653.77	3991.97	2594.47	2371.25	3098.5	3258.05	497.18	619.953	619.953	804.275	932.467	624.59	1.30329	0.545482	0.825703	0.530993	0.572475	0.613912	0.300824	0.261558	0.273257	0.354447	0.413435	0.351302	0.500533	0.00810404	1.4942
Zearalenone	C18H22O5	0.51	319.152	1546.97	1285.18	2130.54	1411.89	1319.45	1737.37	1308.02	1635.51	1897.3	1630.6	1425.38	1111.37	0.551803	0.175613	0.678055	0.316165	0.24378	0.327371	0.791432	0.69002	0.836276	0.718613	0.631979	0.625095	2.2286	0.00814156	1.33987
(4Z,7Z,10Z,13Z,16Z,19Z)-4,7,10,13,1 6,19-Docosahexaenoic acid	C22H32O2	10.23	327.233	48887.9	46160.2	115597	79672.3	47356.4	70280.3	13564.7	18099.5	61864.4	29604.2	15702.2	43714.2	17.4383	6.30756	36.7892	17.841	8.74951	13.2428	8.20742	7.63617	27.2681	13.0467	6.962	24.5871	0.967684	0.529343	0.27424
1,4-Dihydroxy-2-naphthoic acid	C11H8O4	5.54	203.035	906.093	566.986	1515.72	803.401	507.627	656.026	510.605	537.644	669.331	590.413	610.882	702.224	0.323203	0.0774757	0.482385	0.179906	0.0937885	0.123614	0.308946	0.226832	0.295022	0.260197	0.270851	0.394967	2.0041	0.123143	0.860591
1-METHYLURIC ACID	C6H6N4O3	1.33	181.037	376.56	1964.6	869.434	731.428	1628.46	1148.4	561.696	593.282	406.957	567.14	549.018	407.96	0.134319	0.268453	0.276702	0.163789	0.300873	0.216392	0.33986	0.250306	0.179375	0.24994	0.243422	0.229458	1.25106	0.588161	0.429693
12(R)-HETE	C20H32O3	8.61	319.228	56906.9	137577	81694.4	91570.3	80477.5	92436.1	20461.9	100973	89127.9	78345.8	55912.9	61824.7	20.2986	18.7991	25.9997	20.5053	14.8689	17.4177	12.3807	42.6004	39.285	34.5273	24.7905	34.7734	1.62242	0.0837456	0.96089
13(S)-HpOTrE	C18H30O4	7.71	309.207	4166.04	1665.4	7406.3	1108.55	1799.6	2233.54	1312.9	1075.97	1797.44	1885.59	1093.22	1305.56	1.48602	0.227568	2.35709	0.248237	0.332491	0.420863	0.794381	0.453953	0.79226	0.830985	0.484709	0.734314	1.56927	0.621943	0.263364
2,4-Dinitrophenol	C6H4N2O5	4.6	183.006	785.91	1692.81	1511.82	697.385	426.89	1112.47	594.105	341.315	762.304	717.962	798.697	730.07	0.280333	0.231313	0.481145	0.156165	0.0788717	0.209622	0.359469	0.144001	0.336001	0.316408	0.354124	0.41063	1.84634	0.261455	0.704771
3-Dehydroquinic acid	C7H10O6	1.2	189.041	606.603	806.104	737.241	918.513	1139.28	1186.88	531.472	337.227	1108.9	793.061	733.869	699.548	0.216375	0.11015	0.234631	0.205682	0.210492	0.223642	0.321572	0.142276	0.488771	0.349505	0.325381	0.393462	1.64423	0.000757107	1.06292
3-HYDROXYBENZALDEHYDE	C7H6O2	4.68	121.029	308.574	869.848	839.21	673.07	665.261	643.151	628.132	611.435	747.966	615.15	398.449	502.306	0.110068	0.11886	0.267083	0.15072	0.122913	0.121188	0.380057	0.257964	0.329682	0.271099	0.176663	0.282523	2.07082	0.00666393	1.38579
3-Indoleacetic acid	C10H9NO2	3.29	174.056	1494.43	4425	1446.55	1582.83	1773.99	1664.76	704.282	1039.7	1058.52	965.022	936.31	881.272	0.533061	0.604653	0.460374	0.354444	0.327761	0.313689	0.426133	0.43865	0.466567	0.425289	0.415139	0.495673	1.09749	0.652385	0.294553
4-HYDROXYBENZALDEHYDE	C7H6O2	3.16	121.03	1838.19	4266.86	7426.56	3539.88	3709.74	3614.7	3155.66	759.339	2599.55	1837.18	1570.24	1807.85	0.655679	0.583044	2.36354	0.792684	0.685407	0.681114	1.90936	0.320365	1.14581	0.80965	0.696211	1.01683	1.24606	0.914089	0.0121243
4-Hydroxyquinoline	C9H7NO	1.59	144.045	825.647	2357.32	1015.28	799.39	1147.54	1452.91	410.392	643.791	589.33	504.938	524.173	552.376	0.294507	0.322116	0.323119	0.179007	0.212019	0.27377	0.248312	0.271615	0.259759	0.222528	0.232406	0.310685	0.994067	0.798398	0.114583
4-METHYLCATECHOL	C7H8O2	2.98	123.045	1263.77	3595.52	1654.3	1794.38	1836.52	1976.96	2207.06	1268.31	1685.9	1337.43	895.688	1342.43	0.450785	0.491309	0.526491	0.401816	0.339312	0.372516	1.3354	0.535099	0.743094	0.589412	0.397128	0.755053	1.68785	0.0298776	1.13646
4-Pyridoxic acid	C8H9NO4	1.3	182.046	186.856	416.132	338.36	283.818	366.641	586.827	366.641	769.542	440.373	659.55	730.252	988.84	0.0666512	0.0568623	0.107685	0.0635554	0.0677401	0.110575	0.22184	0.32467	0.194104	0.290666	0.323777	0.556175	4.20393	0.000511455	1.68426
7Z, 10Z, 13Z, 16Z, 19Z-docosapentaenoic acid	C22H34O2	10.75	329.249	33968.6	40869.5	86100	49542.5	36445.1	42103.1	6508.01	13113.5	30745.8	11836.6	8705.14	42081	12.1166	5.5846	27.4018	11.094	6.73355	7.93346	3.93773	5.53257	13.5518	5.21642	3.85966	23.6686	0.972837	0.337318	0.569704
2-Hydroxy-5-methylquinone	C7H6O3	8.82	139.039	5639.52	6670.06	3863.01	5550.05	4818.21	5736.16	6555.68	4880.81	5093.03	5922.64	5086.41	6420.9	2.01161	0.911429	1.22942	1.24282	0.890206	1.08086	3.96658	2.05922	2.24486	2.61013	2.2552	3.61145	2.33865	0.000231993	1.57453
9(S)-HETE	C20H32O3	8.71	319.228	7189.02	10446.9	11456.8	5757.18	5527.01	1901.9	2147.21	3657.82	2123.99	1876.66	3286.23	2714.76	2.56432	1.42752	3.64619	1.2892	1.02116	0.358373	1.29919	1.54324	0.936193	0.827051	1.45704	1.52692	1.36225	0.810029	0.184867
9(S)-HODE	C18H32O3	8.43	295.227	1148.05	1286.25	1692.66	1144.31	2089.3	1388.33	529.394	743.973	831.804	691.405	619.743	752.266	0.409507	0.175759	0.538697	0.256244	0.386018	0.261602	0.320315	0.313882	0.366635	0.304705	0.27478	0.423114	1.12783	0.810883	0.107654
9(S)-HOTrE	C18H30O3	7.85	293.212	971.306	1776.78	1002.35	1031.59	1639	1281.3	438.366	667.588	566.025	539.49	556.798	488.964	0.346464	0.242788	0.319002	0.231004	0.302819	0.241434	0.265238	0.281655	0.249487	0.237755	0.246872	0.275019	0.948551	0.424804	0.504732
baicalin	C21H18O11	3.3	445.078	589.406	1326.79	944.556	706.469	910.342	941.899	424.002	547.588	459.422	508.483	508.27	378.155	0.21024	0.181299	0.30061	0.158199	0.168194	0.177481	0.256546	0.231027	0.2025	0.22409	0.225355	0.212694	1.18716	0.24854	0.76503
Celecoxib	C17H14F3N3O2S	1.19	380.075	975.774	1882.65	784.057	1045.14	1350.46	1511.49	1651.01	934.433	909.546	968.637	263.025	1035.11	0.348058	0.257254	0.24953	0.234039	0.249509	0.284809	0.998957	0.394237	0.400902	0.426882	0.11662	0.582197	1.72412	0.158909	0.771412
Chloramphenicol	C11H12Cl2N2O5	4.06	321.007	2320.89	2892.66	2420.92	1783.95	2181.92	2606.46	1764.61	3447.7	1877.71	2759.47	2043.68	1380.35	0.827859	0.395267	0.770471	0.39948	0.403129	0.491134	1.06769	1.45458	0.827641	1.21611	0.906124	0.776381	2.15278	0.020278	1.4614
Chlordiazepoxide	C16H14ClN3O	3.77	298.07	1094.51	1170.21	1027.6	523.262	1011.54	722.529	1862.52	1290.95	854.756	1069.15	1255.22	477.061	0.390412	0.159904	0.327038	0.117174	0.186891	0.136145	1.12693	0.54465	0.376752	0.47118	0.556535	0.268324	2.73576	0.00399806	1.35754
CHLORPROPAMIDE	C10H13ClN2O3S	2.24	275.031	576.075	761.496	915.072	680.885	422.205	704.766	584.879	608.782	493.151	487.325	511.239	389.465	0.205485	0.104055	0.291227	0.15247	0.0780061	0.132798	0.353887	0.256845	0.217367	0.214766	0.226672	0.219055	1.81681	0.0469719	1.12097
Cholesterol sulfate	C27H46O4S	12.78	465.304	1101	2394.68	1101.22	228.708	183.912	2879.79	410.144	736.324	386.508	352.742	699.224	116.155	0.392726	0.327221	0.35047	0.0512146	0.0339794	0.542636	0.248162	0.310655	0.170362	0.155455	0.31002	0.0653316	2.39115	0.994218	0.0276863
2-hydroxycinnamic acid	C9H8O3	1.17	165.055	871.485	1820.24	1370.6	1375.09	1494.98	1443.89	400.443	547.303	437.859	447.242	517.091	440.966	0.310858	0.248727	0.436201	0.307923	0.27621	0.272071	0.242292	0.230907	0.192996	0.197101	0.229266	0.248022	0.75533	0.0425546	1.36102
Cholic Acid	C24H40O5	6.2	407.281	82315.1	161743	201857	101614	190047	158227	17724.3	62091.1	150434	88157.8	88186.8	38546.4	29.3617	22.1014	64.242	22.7543	35.1128	29.8145	10.7242	26.1962	66.3068	38.8515	39.1	21.6805	1.02181	0.725897	0.20994
cis-9,10-Epoxystearic acid	C18H34O3	8.82	297.244	2070.07	1780.48	2811.31	1621.07	2008.21	1529.47	956.902	1099.03	1515.43	1337.19	1082.77	1053.03	0.738393	0.243294	0.894713	0.363006	0.371035	0.288196	0.578983	0.463681	0.66796	0.589305	0.480074	0.592279	1.40149	0.204641	0.629367
Citrinin	C13H14O5	5.93	249.077	2927.99	402.878	601.266	661.29	584.988	462.903	718.297	689.777	578.883	956.328	1045.86	610.415	1.04441	0.0550512	0.191356	0.148083	0.108082	0.0872244	0.434612	0.291017	0.255155	0.421457	0.463709	0.343329	3.01807	0.0899492	0.998423
Clothianidin	C6H8ClN5O2S	3.32	248.002	1085.78	1882.93	3903	2523.01	1376.37	1477.48	297.46	834.459	991.937	797.675	806.736	744.141	0.387296	0.257293	1.24215	0.564978	0.254296	0.278401	0.179981	0.352058	0.437217	0.351538	0.357688	0.418544	0.952866	0.469395	0.459489
Coumatetralyl	C19H16O3	2.07	291.1	2812.68	4891.62	1258.57	2115.62	3795.08	2921.72	545.18	1142.4	702.686	682.788	795.919	562.313	1.00328	0.668414	0.400547	0.473751	0.701174	0.550537	0.329866	0.481977	0.309724	0.300907	0.352893	0.316274	0.589341	0.00653926	1.36899
D-Myoinositol 4-phosphate	C6H13O9P	0.86	259.023	1551.26	15643.5	2072.15	1983.13	1895.7	2016.91	776.949	956.256	745.563	713.789	670.281	702.075	0.553333	2.1376	0.659471	0.444083	0.350247	0.380045	0.4701	0.403445	0.328622	0.314569	0.297187	0.394883	0.688756	0.10675	0.888732
daidzein	C15H10O4	4.13	253.051	2646.2	3834.87	606.386	3093.13	456.825	430.371	5513.33	2399.28	3394.45	4324.86	3527.48	2875.5	0.943898	0.524016	0.192986	0.692644	0.0844024	0.0810945	3.33589	1.01225	1.49618	1.90598	1.564	1.61733	9.07409	0.00657838	1.44234
Deoxyinosine	C10H12N4O4	1.32	251.079	1407.13	1912.13	1477.74	1204.74	1640.59	1526.35	807.071	1206.89	1196.3	1301.85	1276.35	882.115	0.50192	0.261282	0.470299	0.269777	0.303114	0.287608	0.488326	0.509189	0.527294	0.573729	0.565905	0.496147	1.62694	0.0194451	1.40465
Diisopropyl phthalate	C14H18O4	6.04	249.113	20358.6	6471.13	6394.9	5220	5120.39	6957.96	6328.92	6842.1	6336.59	6078.82	7506.8	6522.96	7.26189	0.884246	2.03521	1.16891	0.946038	1.31108	3.82937	2.88668	2.79299	2.67896	3.32835	3.66885	2.29543	0.0743404	1.01913
DL-Phenylalanine	C9H11NO2	1.62	164.072	5196.01	30329.5	4067.93	14311.8	16253.1	16939.8	814.176	2270.86	4381.83	2276.75	1955.98	1074.12	1.85341	4.14437	1.29464	3.20485	3.0029	3.19194	0.492625	0.958077	1.93139	1.00337	0.867239	0.604143	0.463325	0.0165616	1.47792
Dodecanedioic acid	C12H22O4	5.49	229.145	5623.72	6736.06	12045.8	6159.75	10679.4	9448.25	5778.64	3447.56	7955.83	6143.32	5898.45	2054.28	2.00597	0.920448	3.83364	1.37935	1.97311	1.78033	3.49642	1.45453	3.5067	2.70738	2.61524	1.15544	1.36253	0.221825	0.473449
Flavin adenine dinucleotide (FAD)	C27H33N9O15P2	2.2	784.147	1091.77	8686.18	860.028	1877.88	3731.78	3216.37	586.342	1272.72	679.354	564.364	719.35	237.731	0.389432	1.18692	0.273708	0.420513	0.68948	0.606057	0.354772	0.53696	0.29944	0.248717	0.318943	0.133712	0.622013	0.0498726	1.01782
Genistein	C15H10O5	4.81	269.045	2132.05	444.491	271.08	1857.56	1954.05	2009.5	3127.75	2321.19	2634.56	3194.56	3209.83	2248.96	0.760501	0.0607374	0.0862728	0.415963	0.361029	0.378648	1.89248	0.979311	1.16124	1.40785	1.42316	1.26493	7.12323	0.00356806	1.46751
Glutathione, oxidized	C20H32N6O12S2	1.15	611.142	2120.95	357.166	1569.16	330.229	786.943	834.881	1810.39	248.42	1092.9	1178.8	1183.88	1358	0.75654	0.0488049	0.499392	0.0739481	0.145395	0.157316	1.0954	0.104808	0.481718	0.5195	0.524904	0.76381	3.34178	0.0239773	0.928275
GUANOSINE	C10H13N5O5	1.27	282.086	308.968	1461.85	1242.33	680.877	760.891	320.035	1729.3	847.596	403.964	348.626	399.353	247.592	0.110209	0.199754	0.395377	0.152469	0.140581	0.060304	1.04633	0.357601	0.178056	0.153641	0.177064	0.139259	2.71852	0.267501	0.663297
Hepoxilin A3	C20H32O4	7.83	335.223	9297.71	10544.9	13476.2	8862.9	11601.9	10375.7	5066.69	9788.02	6651.33	8055.1	5453.13	6626.41	3.31648	1.44091	4.28888	1.98467	2.14356	1.95508	3.06565	4.12957	2.93171	3.54991	2.4178	3.72704	1.54947	0.194626	0.910332
Hepoxilin B3	C20H32O4	7.89	335.223	14522.7	16815.5	17549.5	14164.7	15471.1	14678.3	3207.32	14546.6	8160.91	9380.61	8098.08	7303.23	5.18023	2.29775	5.58522	3.17189	2.85843	2.76581	1.94062	6.13722	3.59709	4.13407	3.59051	4.10772	1.28904	0.800552	0.20385
Hexadecanedioic acid	C16H30O4	7.58	285.208	1003.82	2159.49	3128.55	1077.8	3589.77	2702.28	816.413	1058.93	1741.96	1071.01	815.566	816.685	0.35806	0.295083	0.995676	0.241352	0.663241	0.509188	0.493978	0.446761	0.767807	0.471996	0.361604	0.459346	1.17795	0.723486	0.114298
HIPPURIC ACID	C9H9NO3	2.59	178.051	18197.4	2258.91	23318.7	7133.02	11618.8	10072.5	403053	14572.3	95689.7	176853	162287	48900.3	6.49098	0.308668	7.42129	1.5973	2.14668	1.89795	243.871	6.14805	42.1773	77.9398	71.9544	27.5041	26.6629	0.000214575	1.50766
Hydroquinone	C6H6O2	2.09	109.029	1977.24	5856.4	3692.29	2846.02	3163	3027.82	5090.35	831.597	4403.55	3547.5	2608.28	2670.83	0.705281	0.800247	1.17509	0.637308	0.584393	0.57053	3.07997	0.350851	1.94096	1.56339	1.15645	1.50221	2.2537	0.110157	0.945185
HYDROXYPHENYLLACTIC ACID	C9H10O4	2.07	181.051	1570.21	17501.9	1548.79	3117.97	5774.78	5078.95	1392.68	1341.67	1553.53	1361.08	1639.8	643.796	0.560092	2.39154	0.492909	0.698208	1.06694	0.957022	0.842655	0.56605	0.684752	0.599834	0.72705	0.362105	0.841549	0.270117	0.735796
Imazapyr	C13H15N3O3	2.57	260.103	2367.26	4484.13	2863.9	2467.81	2263.58	2843.66	1142.47	1421.25	1609.35	1395.67	1151.27	1315.4	0.844401	0.612732	0.911451	0.552617	0.418217	0.535829	0.691264	0.599625	0.709356	0.615079	0.510448	0.739851	1.04831	0.788268	0.104235
INDOLEACETALDEHYDE	C10H9NO	3.43	158.061	779.239	5439.22	1172.69	1291.94	2306.31	2020.57	493.561	543.718	448.435	503.194	504.327	397.206	0.277954	0.743241	0.373214	0.289305	0.426112	0.380735	0.298634	0.229395	0.197657	0.22176	0.223607	0.223409	0.631787	0.0265482	1.33229
Indolelactic acid	C11H11NO3	3.43	204.067	4144	86120.7	7793.2	21514.9	40697.3	32155.4	1927.98	5402.55	4209.23	5039.24	4633.77	1299.7	1.47816	11.7679	2.48023	4.81782	7.51918	6.05901	1.16654	2.27934	1.85531	2.22081	2.05451	0.731021	0.43096	0.0186121	1.24842
INOSINE	C10H12N4O5	1.27	267.073	1071.34	886.492	3166.53	1097.08	1459.93	1516.11	28934.2	963.017	825.906	2269.9	2979.49	2375.82	0.382147	0.121135	1.00776	0.24567	0.269735	0.28568	17.5069	0.406297	0.364035	1.00035	1.32104	1.33629	10.5291	0.0723205	1.08071
L-TYROSINE	C9H11NO3	1.19	180.067	7240.36	23502.1	5678.16	18873.6	16039	17261.1	1814.52	3222.65	5906.85	3925.7	4454.26	2946.01	2.58263	3.21143	1.8071	4.22636	2.96334	3.2525	1.09789	1.35964	2.60357	1.73007	1.97492	1.65699	0.645746	0.0383535	1.35168
Linoleic acid	C18H32O2	10.56	279.233	76950.8	150402	153219	181949	147523	136564	31325.5	75912.1	114011	90162.6	60046.7	88952	27.4483	20.5516	48.7628	40.7437	27.2562	25.7325	18.9538	32.0273	50.2528	39.735	26.6233	50.0312	1.19596	0.465327	0.27304
N-ACETYL-L-PHENYLALANINE	C11H13NO3	3.29	206.082	739.978	2221	1425.97	1237.9	3342.11	2204.01	473.938	338.634	525.222	542.814	448.879	364.102	0.263949	0.303488	0.453823	0.277202	0.617485	0.4153	0.28676	0.14287	0.231502	0.23922	0.199023	0.20479	0.624284	0.0278872	1.34091
N-BENZYLFORMAMIDE	C8H9NO	2.59	134.061	617.627	11400.9	795.232	2655.07	518.846	513.857	24016.6	863.081	5325.16	8131.92	9843.11	2232.04	0.220307	1.55787	0.253087	0.594549	0.0958614	0.0968257	14.5315	0.364134	2.34718	3.58377	4.36421	1.25541	23.3313	0.0444746	1.3267
Nonanedioic acid	C9H16O4	3.76	187.098	12993.5	35173.7	28319.4	16114.1	36354	30238.8	31870.1	10785.9	22184.2	28406.4	28255.4	9482.09	4.63476	4.80631	9.0128	3.60842	6.71672	5.69787	19.2833	4.55057	9.77818	12.5188	12.5278	5.33322	2.07713	0.102685	1.01958
NORETHINDRONE ACETATE	C22H28O3	8.14	339.2	5242.51	2441.4	2372.42	1571.09	1207.97	836.757	823.231	3389.59	944.878	1228.04	6083.57	1738.94	1.87	0.333604	0.755033	0.351815	0.223183	0.157669	0.498104	1.43007	0.416475	0.541202	2.69732	0.978072	4.15533	0.289055	0.814407
Norgestrel	C21H28O2	9.13	311.202	21667.7	5919.23	5131.35	6838.47	6646.6	6908.64	8163.19	7725.89	7871.81	7454.49	7327.9	7530.13	7.72886	0.808832	1.63308	1.53134	1.22802	1.30179	4.93921	3.25955	3.46967	3.28522	3.24903	4.23534	2.47303	0.0329941	1.12649
o-Cresol	C7H8O	3.17	107.049	10710.5	35212	71629.2	34574	32871.6	32291.4	26815.6	3924.26	27065.8	14747.1	9313.92	9655.2	3.82041	4.81154	22.7964	7.74215	6.07333	6.08463	16.225	1.65565	11.9298	6.49911	4.12958	5.43059	1.25438	0.67305	0.269488
Palmitic Acid	C16H32O2	11.14	255.233	7814.8	19393.8	12792.2	11132.4	15328.7	10931.8	8629.74	7923.78	12718.9	5159.72	7812.87	12536.7	2.78753	2.65006	4.0712	2.49289	2.83211	2.05988	5.22151	3.34304	5.60614	2.2739	3.46405	7.05127	1.67836	0.0752784	0.954233
PGD1	C20H34O5	5.55	353.233	3136.47	3570.36	1968.86	1598.42	3592.87	3336.02	267.086	729.219	720.419	687.53	500.594	563.202	1.11878	0.487871	0.626601	0.357935	0.663815	0.628603	0.161603	0.307657	0.31754	0.302997	0.221952	0.316774	0.494439	0.0210685	1.47039
24-Dehydroprovitamin D3	C27H42O	10.54	383.33	19032.5	4216.6	4658.24	3965.58	3639.83	7335.47	3428.36	828.948	577.697	3493.21	591.443	1227.28	6.78886	0.576176	1.48251	0.888012	0.67249	1.38222	2.07436	0.349733	0.254632	1.53947	0.262232	0.690285	0.617877	0.0626764	0.670896
Pseudouridine	C9H12N2O6	0.86	243.062	6611.4	5731.47	8794.82	5473.64	5226.69	4955.59	2500.16	4234.48	6390.51	4445.33	3937.82	4159.63	2.35828	0.783175	2.799	1.22571	0.965677	0.933776	1.51274	1.78653	2.81675	1.95907	1.74594	2.33959	1.64013	0.122929	0.829254
Salicyluric acid	C9H9NO4	2.02	194.046	395.78	830.439	736.728	561.269	480.518	520.395	2799.37	497.466	1135.14	2073.61	1765.56	638.033	0.141174	0.113475	0.234468	0.125685	0.08878	0.0980576	1.69378	0.209881	0.500337	0.913845	0.782807	0.358863	5.95489	0.00450035	1.53611
SEBACIC ACID	C10H18O4	4.36	201.113	4838.22	15089.2	16144.4	7802.37	15408	13170.7	18299.7	4838.22	12693.1	13851.2	14679.5	4509.41	1.72579	2.06186	5.13803	1.74718	2.84676	2.48174	11.0724	2.04124	5.59474	6.10426	6.50857	2.53633	2.54947	0.0868589	1.0346
Sedoheptulose 7-phosphate	C7H15O10P	0.83	289.034	553.731	4880.83	808.674	620.976	674.578	746.385	425.692	493.221	417.551	513.812	486.455	338.078	0.197515	0.66694	0.257365	0.139055	0.124634	0.140641	0.257569	0.20809	0.184044	0.226439	0.215683	0.190153	1.17369	0.951514	0.0655509
Stearic acid	C18H36O2	13.85	283.265	11044.7	8816.96	9252.89	10116.6	8933.61	11579.3	6145.21	9136.41	9418.11	11764.1	8604.38	7560.9	3.93964	1.20479	2.94478	2.2654	1.65056	2.18187	3.71822	3.85465	4.15123	5.18449	3.81499	4.25264	2.01698	0.0156582	1.39154
taurocholic acid	C26H45NO7S	5.08	514.284	53628.8	87894.5	118248	59378	115732	90172.3	16410.6	77857.1	182159	107488	105381	51504.1	19.1293	12.0103	37.633	13.2965	21.3826	16.9911	9.92938	32.8479	80.2905	47.3702	46.7236	28.9686	2.14004	0.0745645	0.881117
THYMIDINE	C10H14N2O5	1.55	241.083	3749.79	3192.59	3756.76	3496.22	4556.41	5220.78	1116.26	3275.76	2608.39	2620.41	2497.45	2346.04	1.33755	0.436251	1.19561	0.782908	0.841837	0.983747	0.675407	1.38204	1.1497	1.15482	1.10731	1.31953	1.46105	0.387353	0.646717
THYROXINE	C15H11I4NO4	5.25	775.676	576.781	1314.71	1758.84	586.607	1375.63	1887.56	352.75	289.864	711.396	430.375	533.547	494.793	0.205737	0.179648	0.559759	0.131359	0.254159	0.355671	0.213435	0.122294	0.313563	0.189668	0.236563	0.278298	0.905908	0.332442	0.383656
Traumatic acid	C12H20O4	6.76	227.131	2814.61	824.256	829.313	1350.16	951.687	1143.84	1298.58	1314.76	1191.38	1226.78	1683.91	1084.17	1.00397	0.11263	0.263933	0.302342	0.175833	0.215534	0.78572	0.554699	0.525125	0.540645	0.746607	0.609796	2.76012	0.0265155	1.22772
Tropic acid	C9H10O3	3.24	165.056	1445.69	2958.53	1431.5	997.89	1764.88	1771.91	910.58	1157.01	1091.85	1104.7	1048.33	858.222	0.515674	0.404268	0.455582	0.223457	0.326077	0.333879	0.550955	0.488143	0.481254	0.486847	0.464806	0.482709	1.39702	0.0407658	1.15079
Uric acid	C5H4N4O3	0.9	167.021	67644.6	75106.4	84173.9	100300	96316.1	98699.1	26009.5	41622	53619.7	39135.4	38947	52762.9	24.1288	10.2629	26.7888	22.4601	17.7953	18.5978	15.7373	17.5603	23.634	17.2471	17.2682	29.6766	1.09658	0.876328	0.0353087
URIDINE	C9H12N2O6	1.17	243.062	18737.5	18334.9	26480.2	11232.7	13345.7	13315.1	5776.22	11272.8	8952.3	9761.64	10006.7	10319.2	6.68365	2.50537	8.42745	2.51534	2.46574	2.50895	3.49495	4.75601	3.94591	4.30199	4.43676	5.80407	1.45208	0.520792	0.462702
Uridine monophosphate (UMP)	C9H13N2O9P	2.05	323.032	1404.12	6201.69	2427.73	2836.1	5789.03	4813.65	920.985	1007.53	2101.89	1219.76	1386.8	973.866	0.500847	0.847429	0.772637	0.635087	1.06957	0.907032	0.55725	0.425078	0.926451	0.537552	0.614876	0.547753	0.806417	0.129025	0.972038
XANTHOSINE	C10H12N4O6	1.38	283.069	12360.5	2614.76	4659.26	5826.04	9529.72	8006.79	2833.72	3225.18	1881.97	3116.84	3242.69	2260.96	4.40898	0.357293	1.48283	1.30462	1.7607	1.50871	1.71457	1.3607	0.829517	1.3736	1.43773	1.27168	1.24483	0.800273	0.0933781
Zingerone	C11H14O3	5.88	193.087	96395.2	24763.6	23322.4	21762.5	25361.5	25863.3	23314.6	23773	23888.2	24038.6	23882.5	23225.4	34.3841	3.38381	7.42249	4.87327	4.68576	4.8734	14.1067	10.0298	10.5292	10.5939	10.589	13.0632	1.98451	0.143906	0.826651
3-Dehydro-2-deoxyecdysone	C27H42O5	6.51	447.31	2236.25	4175.4	2818.39	2681.89	2867.58	2380.78	744.747	2475.26	5161.03	3177.7	3119.5	2323.57	0.797667	0.570546	0.896969	0.600555	0.52981	0.448608	0.450616	1.04431	2.27483	1.40043	1.38312	1.3069	2.13119	0.050938	1.13298
3-Methylindole	C9H9N	2.03	132.081	9183.98	66135	9706.71	39887	49260.1	39597.3	2571.75	6672.7	6838.49	6772.17	5360.98	3086.68	3.27591	9.037	3.08921	8.93188	9.10125	7.46128	1.55606	2.81521	3.01421	2.98452	2.37694	1.73611	0.431705	0.00617775	1.44598
3-Oxopimelyl-CoA	C28H44N7O20P3S	1.36	924.181	1049.21	1909.48	1246.15	1207.36	1619.55	1193.71	302.083	688.15	591.639	786.539	1133.49	553.835	0.374253	0.26092	0.396594	0.270363	0.299227	0.224931	0.182778	0.290331	0.260778	0.346631	0.502562	0.311506	1.10086	0.958722	0.0584856
4beta,5-Epoxy-17beta-hydroxy-5beta-androstan-3-one	C19H28O3	7.76	305.209	3385.5	11670.9	913.05	4980.46	5111.2	5709.44	779.178	854.481	988.353	1404.61	1267.6	1204.85	1.2076	1.59477	0.290583	1.11527	0.944339	1.07582	0.471449	0.360506	0.435637	0.619017	0.562026	0.67767	0.649289	0.0651082	1.02173
5-Hydroxy-6-methoxyindole glucuronide	C15H17NO8	2.67	340.103	7734.78	44406.3	4476.22	18644.6	21417.5	20696.5	21241.3	3849.35	9429.46	15716.3	17634.5	12106	2.75899	6.0679	1.42458	4.17508	3.95707	3.89981	12.8522	1.62404	4.15623	6.92622	7.81875	6.80903	2.20405	0.259284	0.799083
5-Hydroxyindoleacetic acid	C10H9NO3	1.59	192.066	3987.81	11854.6	1976.28	4452.16	7189.94	6986.47	730.215	1036.49	1260.1	765.53	1190.6	955.986	1.42245	1.61987	0.62896	0.996972	1.3284	1.31645	0.441823	0.437294	0.555417	0.337372	0.527885	0.537696	0.434643	0.00300334	1.61038
5-Methoxyindoleacetate	C11H11NO3	1.19	206.079	630.048	2996.57	623.324	1686.53	2035.45	1899.75	477.136	599.314	551.868	315.984	593.464	380.334	0.224738	0.409465	0.198376	0.377664	0.376067	0.357967	0.288696	0.25285	0.243247	0.139255	0.263129	0.213919	0.799051	0.16335	1.00166
6beta,19-Epoxy-17beta-hydroxyandrost-4-en-3-one	C19H26O3	7.42	303.193	8734.36	20318.6	4701.43	13066.3	11635.9	11916	1707.54	4498.79	2958.14	3869.02	3210.44	3021.71	3.11554	2.77643	1.49626	2.92593	2.14983	2.24532	1.03316	1.89804	1.30386	1.70509	1.42344	1.69957	0.648078	0.0179537	1.28345
8-Oxodeoxycoformycin	C11H14N4O4	1.6	267.109	2231.59	13284.1	1048.64	5815.27	7806.1	9200.24	601.923	4812.4	6613.19	5313.83	5330.75	4896.96	0.796006	1.8152	0.333735	1.30221	1.44225	1.73359	0.364199	2.03035	2.9149	2.34182	2.36353	2.75431	2.55603	0.251282	0.651244
9-OxoODE	C18H30O3	8.73	295.227	5423.72	7286.55	8693.25	5858.28	6344.83	8632.43	750.433	1186.96	2018	1664.69	1025.1	1115.35	1.93463	0.99567	2.76667	1.31184	1.17226	1.6266	0.454056	0.500778	0.889475	0.733633	0.454506	0.62733	0.398629	0.000659615	1.56842
Acetylcarnitine	C9H17NO4	0.93	204.123	149241	1.33968e+06	829971	818636	1.01454e+06	898680	65468.8	299263	1.40226e+06	469519	629075	544000	53.2341	183.06	264.143	183.317	187.446	169.337	39.6125	126.259	618.075	206.919	278.918	305.974	1.36623	0.32892	0.19185
ADENINE	C5H5N5	0.74	136.062	2348.33	5116.14	2234.2	3485.69	3590.02	3670.29	1286.25	1499.65	2214.5	2060.96	1382.61	2131.19	0.837647	0.699093	0.711044	0.78055	0.663289	0.69159	0.778258	0.632701	0.976087	0.908271	0.613016	1.19869	1.17133	0.28998	0.614537
Ajaconine	C22H33NO3	9.3	360.258	967.697	1669.79	971.661	593.49	393.336	995.789	497.446	703.545	483.535	642.025	550.641	393.663	0.345177	0.228168	0.309236	0.1329	0.0726723	0.187635	0.300985	0.296825	0.213128	0.282943	0.244142	0.221416	1.58843	0.24371	0.736921
Alpha-N-Phenylacetyl-L-glutamine	C13H16N2O4	2.59	265.12	4308.85	25895.3	7958.96	10644.8	13627.7	12043	13041.4	4207.73	6310.61	11911.4	10927.7	6304.58	1.53696	3.53846	2.53298	2.38368	2.51784	2.26925	7.89084	1.77524	2.78154	5.24941	4.84511	3.54602	2.07051	0.181989	1.0258
Apiole	C12H14O4	11.77	223.094	13399.2	13879	14093.1	13476.5	15399.6	13176.8	8064.65	17397.2	12172.5	14763.5	13134.3	12257.4	4.77949	1.89649	4.48522	3.01779	2.84521	2.4829	4.87959	7.33987	5.36528	6.50632	5.82345	6.89419	2.1778	0.0215866	1.48459
Arachidonic Acid (peroxide free)	C20H32O2	10.41	305.248	92473.4	154074	123953	119372	107357	197556	19311.7	91883.6	81149.7	98958.3	63001.9	61481.6	32.9852	21.0534	39.4486	26.731	19.8352	37.2252	11.6847	38.7657	35.7685	43.6113	27.9336	34.5805	1.1785	0.88068	0.103836
Arachidonoyl Ethanolamide	C22H37NO2	10.52	348.29	10505.4	24516.5	17490.9	15211.1	13138	19098.2	2666.39	13216.1	10890	15949.4	8399.6	7599.98	3.74728	3.35005	5.56657	3.40622	2.42736	3.59865	1.61333	5.57589	4.80002	7.02897	3.72419	4.27462	1.29049	0.570681	0.3537
1,3-Dimethyl-8-isoquinolinol	C11H11NO	1.75	174.091	3131.8	16002.1	3471.05	7817.7	10213.1	8533.68	1789.05	933.64	4463.36	799.822	1496.71	1152.9	1.11711	2.1866	1.10468	1.75062	1.88696	1.60799	1.08248	0.393903	1.96732	0.352484	0.663606	0.648449	0.647723	0.0846435	1.28203
1,5-Naphthalenediamine	C10H10N2	2.02	159.092	17737.2	144306	17579.9	56599.2	81269.7	66145.8	3329.06	7689.58	15129	9855.44	11341.1	6914.44	6.32682	19.7186	5.5949	12.6743	15.0153	12.4638	2.01428	3.24423	6.66843	4.34333	5.02837	3.88904	0.444062	0.0119481	1.44135
Benzocaine	C9H11NO2	1.17	166.085	2719.09	3940.65	2446.45	2794.41	2314.7	2787.23	2044.1	1869.63	2953.24	1450.17	2362.87	1676.16	0.969895	0.538469	0.778595	0.625752	0.427662	0.525195	1.2368	0.788796	1.3017	0.639097	1.04764	0.942761	1.61301	0.0157795	1.1404
Benzophenone	C13H10O	6.05	183.081	15643	14542	7201.4	11062.5	9680.41	13981.3	14292.3	19022	11379.6	18189.3	9265.1	14042.6	5.57983	1.98709	2.29188	2.47723	1.78854	2.63448	8.64766	8.02539	5.01582	8.0161	4.10794	7.8983	2.71798	0.000987135	1.55541
BETAINE	C5H11NO2	0.75	118.086	3530.17	6626.66	4017.44	5253.81	5275.04	3700.01	1007.9	2491.97	2033.99	2018.83	1939.98	2241.24	1.25921	0.905498	1.27857	1.17649	0.97461	0.697189	0.609839	1.05136	0.896526	0.889706	0.860142	1.26059	0.965579	0.533028	0.524299
Bilirubin	C33H36N4O6	11.56	585.27	6469.51	15103.5	2748.14	5839.29	4966.21	4950.52	4297.52	2507.13	5083.82	5477.12	5607.51	4139.31	2.30767	2.06382	0.87461	1.30759	0.917551	0.932822	2.60026	1.05776	2.2408	2.41379	2.48624	2.32817	1.87547	0.12807	1.07594
Butyryl-L-carnitine	C11H21NO4	1.84	232.154	250981	1.357e+06	468861	693108	874590	801412	56828	229957	817286	418216	558255	361746	89.5247	185.427	149.217	155.208	161.588	151.009	34.3843	97.0189	360.236	184.309	247.517	203.465	1.23135	0.922829	0.0111064
Cellotetraose	C24H42O21	0.84	667.23	1628.19	2883.25	2775.51	3678.39	3476.87	3135.66	684.399	1412.72	2321.57	1284	1908.54	1323.9	0.580774	0.393982	0.88332	0.823702	0.642382	0.59085	0.414102	0.596027	1.02328	0.565862	0.846201	0.744632	1.10814	0.682828	0.092381
Chavicol	C9H10O	1.58	135.081	2430.38	17410.2	3125.44	7236.13	10325.6	9937.23	962.585	1499.7	1747.85	1350.99	1616.11	1059.24	0.866915	2.37902	0.994687	1.62039	1.90774	1.87246	0.582421	0.632722	0.770403	0.595387	0.716545	0.595773	0.462253	0.0045356	1.56939
Confertifoline	C15H22O2	10.41	235.17	1560.37	2697.93	1473.46	2675.47	1962.66	3147.09	622.974	2070.07	1965.56	2041.75	1075.6	1068.54	0.556581	0.368658	0.468937	0.599117	0.362619	0.593004	0.376937	0.873363	0.866363	0.899808	0.476895	0.601003	1.45405	0.162341	0.860743
COUMARIN	C9H6O2	1.19	147.044	786.697	4825.39	707.544	2263.56	2286.73	2251.98	326.262	470.087	765.461	507.733	557.927	452.712	0.280614	0.659365	0.22518	0.506879	0.422493	0.424338	0.197408	0.19833	0.337393	0.22376	0.247372	0.254629	0.688269	0.0700859	1.24329
Cyclo(L-Phe-L-Pro)	C14H16N2O2	1.22	245.124	2295.11	11760	2530.25	5399.73	6844.01	6164.53	581.124	1518.55	1825.58	1190.35	1247.56	817.99	0.818664	1.60694	0.805264	1.20916	1.26449	1.16158	0.351615	0.640676	0.804664	0.524592	0.55314	0.46008	0.515803	0.00421685	1.53762
Decanoyl-L-Carnitine	C17H33NO4	5.59	316.25	4926.46	33902.8	6459.37	15612.5	15592.7	16866	1972.16	7190.79	13014.1	8000.21	9091.96	8013.02	1.75726	4.63264	2.05573	3.49609	2.88089	3.17805	1.19327	3.03379	5.73626	3.52572	4.03117	4.50694	1.32503	0.525134	0.274053
Deoxycholic acid glycine conjugate	C26H43NO5	6.5	450.322	73936.6	225951	265121	175406	217583	208012	23081.7	76414.5	127563	90606.2	92081.1	82733.8	26.3731	30.875	84.376	39.2785	40.2004	39.1956	13.9658	32.2393	56.2262	39.9305	40.8267	46.5338	0.909918	0.349865	0.364139
Diethyl phthalate	C12H14O4	12	223.094	18417.9	22355.2	25699.8	22236.6	24908.6	30210.8	9953.58	23293.4	22350.9	22066.8	17595.7	24534.2	6.56963	3.05472	8.1791	4.97944	4.60209	5.69259	6.02251	9.82748	9.85162	9.72491	7.80154	13.7993	1.90178	0.0305137	1.27622
Dihydromonacolin L	C19H30O3	7.87	307.227	1477.58	1254.75	7500.39	2764.81	3161.1	3341.99	5391.11	2565.98	3819.42	4507.12	2873.07	3318.56	0.527051	0.171455	2.38704	0.619124	0.584041	0.629728	3.26194	1.08259	1.68349	1.9863	1.27385	1.86653	3.59363	0.0238756	1.20066
Diisobutyl phthalate	C16H22O4	9.48	279.159	29620.9	40410.1	39236.4	39919	26753.6	24270.1	11506	22313	28567.2	22238.6	18879.8	31751.8	10.5658	5.52182	12.4872	8.93905	4.94297	4.57319	6.96182	9.41387	12.5916	9.80061	8.37087	17.8588	1.67785	0.217914	0.787021
DL-Tryptophan	C11H12N2O2	2	205.097	6311.01	77388.9	6804.76	33067.9	43666.8	34098.3	2133.21	2902.16	4657.14	4318.1	3873.7	2136.31	2.25113	10.5748	2.16565	7.40488	8.06782	6.42511	1.29072	1.22442	2.05273	1.903	1.71751	1.20157	0.382317	0.0118178	1.46287
Eicosapentaenoic acid	C20H30O2	9.84	303.232	5945.98	15914.5	8485.72	10772.9	10732.2	16838.8	1813.4	8171.96	7569.78	8730.11	4688.5	4618.27	2.12092	2.17463	2.70062	2.41238	1.98287	3.17292	1.09721	3.44775	3.33654	3.84739	2.07877	2.59756	1.13335	0.769736	0.152069
Eicosapentaenoic acid ethyl ester	C22H34O2	10.52	331.263	21510.6	67266.6	40296.4	38791.5	35302.6	65554.7	9646.31	37429.7	28966.3	46555.7	20859.2	19060.6	7.6728	9.19163	12.8246	8.68658	6.52248	12.3524	5.83659	15.7916	12.7675	20.5173	9.24851	10.7207	1.35368	0.268795	0.605113
Elaidic acid	C18H34O2	11.21	283.263	4660.24	6174.85	8030.81	5272.41	8157.01	8662.81	1652.65	4961.91	6025.57	4689.48	3150.79	2782.75	1.6623	0.843761	2.55585	1.18065	1.50708	1.63233	0.99995	2.09343	2.6559	2.06667	1.39699	1.56516	1.293	0.508579	0.359605
Esprocarb	C15H23NOS	6.45	266.153	1389.66	2698.02	1188.54	858.457	1534.09	2794.31	1595.08	1576.88	642.655	2339.64	1151.1	494.245	0.495692	0.368671	0.37826	0.192234	0.283436	0.526528	0.96512	0.665285	0.283264	1.03109	0.510372	0.277989	2.03213	0.2505	0.910517
Folinic acid	C20H23N7O7	1.87	474.176	4427.8	8189.85	5227.4	5132.03	10227.1	7531.11	1866.28	6319.81	4030.33	3072.81	4839.47	4414.29	1.57939	1.1191	1.66365	1.14921	1.88954	1.41908	1.12921	2.66633	1.77645	1.3542	2.14571	2.48283	1.37148	0.216882	0.733514
HYMECHROME	C10H8O3	14.32	177.054	2664.3	3436.36	2597.41	3021.74	2748.89	2853.62	3043.91	2526.55	2773.42	2730.45	2396.76	2179.34	0.950353	0.46956	0.826638	0.676658	0.507881	0.537705	1.84175	1.06595	1.22244	1.20332	1.06267	1.22577	1.97287	0.000181671	1.52569
Janthitrem B	C37H47NO5	6.79	586.346	979.041	1364.72	1248.51	889.975	893.795	1012.09	700.999	345.83	1391.14	970.083	787.398	597.876	0.349223	0.186482	0.397343	0.199292	0.165136	0.190707	0.424146	0.145906	0.613172	0.427519	0.349115	0.336276	1.59379	0.0475977	0.833239
Oleoyl Ethanolamide	C20H39NO2	10.13	326.305	4625.35	67545	5906.55	7471.07	13672.5	35263	1339.97	21321.9	3487.94	14350.3	4066.07	2109.12	1.64986	9.22967	1.87979	1.673	2.52611	6.64458	0.810759	8.99572	1.53738	6.32423	1.8028	1.18628	1.15938	0.523529	0.260066
Prostaglandin B1	C20H32O4	5.91	337.237	3775.38	3777.1	3067.64	2616.27	3028.9	2981.61	569.647	2642.75	3348.39	2755.63	3103.7	1392.8	1.34668	0.51612	0.976294	0.58586	0.559616	0.561821	0.344671	1.11498	1.47587	1.21441	1.37611	0.783382	1.64237	0.427044	0.587855
SOLASODINE	C27H43NO2	7.95	414.336	2551.47	3295.55	2435.44	460.762	795.452	2389.7	5146.34	1024.16	2128.64	10485.9	3506.46	743.016	0.910106	0.450319	0.775092	0.103178	0.146967	0.450289	3.11384	0.432092	0.938244	4.62117	1.55468	0.417911	10.3144	0.109448	1.14163
Tomatidine	C27H45NO2	8.16	416.353	1260.33	6816.85	3462.45	4154.91	1177.85	3757.96	6252.7	1662.8	2429.79	15007.1	5315.97	952.78	0.449559	0.931487	1.10194	0.930408	0.217617	0.708109	3.78326	0.701536	1.07098	6.6137	2.35698	0.535893	4.80609	0.123947	1.05783
11,14,17-Eicosatrienoic acid, (Z,Z,Z)-	C20H34O2	10.87	305.249	6565.28	29134.6	10144.5	15474.8	17503.1	16076.1	2805.84	1938.98	6329.02	3149.18	2482.75	4061.01	2.34183	3.9811	3.22853	3.46527	3.23384	3.02921	1.6977	0.818055	2.78965	1.38785	1.1008	2.28412	0.548238	0.0259002	1.42891
12S-HHTrE	C17H28O3	7.42	279.197	10900.8	23435.6	6281.24	11568.3	16291.9	13262.6	3408.35	5288.12	4882.68	4756.75	3700.15	3529.17	3.8883	3.20236	1.99904	2.5905	3.01006	2.49906	2.06226	2.23106	2.15214	2.09632	1.64056	1.98499	0.742035	0.0297514	1.26078
13,14-Dihydro-15-ketoprostaglandin E2	C20H32O5	6.46	333.207	3493.03	9040.39	2260.18	4113.54	5862.5	5517.99	651.393	907.269	715.441	922.928	925.796	806.295	1.24596	1.23532	0.719313	0.921144	1.08315	1.03975	0.394132	0.382777	0.315346	0.406738	0.410477	0.453502	0.386879	3.09927e-05	1.71346
15-keto-Prostaglandin E2	C20H30O5	5.72	349.202	2510.35	2011.83	1728.8	795.819	1822.63	1115.94	445.176	898.338	315.416	546.988	622.848	532.624	0.895441	0.274906	0.5502	0.178208	0.336747	0.210276	0.269358	0.379009	0.139026	0.241059	0.276156	0.299576	0.921603	0.397877	0.523959
8-(3-Octyl-2-oxiranyl)octanoic acid	C18H34O3	8.53	297.243	1938	1439.21	4841.59	1822.53	2002.8	2114.73	627.535	1026.77	1204.45	762.69	1013.8	942.159	0.691284	0.19666	1.54086	0.408119	0.370036	0.398477	0.379696	0.433194	0.530885	0.33612	0.449497	0.529919	1.07746	0.732549	0.242759
D-Arabinonic acid	C5H10O6	8.83	165.041	3629.99	3642.68	5232.33	1342.46	1552.63	3262.89	2498.23	2657.49	1407.82	2816.2	2823.56	3513.89	1.29481	0.497753	1.66522	0.300617	0.286862	0.614823	1.51158	1.12119	0.620528	1.24111	1.2519	1.97639	2.5833	0.142154	1.01891
DEHYDROCHOLIC ACID	C24H34O5	2.84	401.241	587.312	1500.82	921.544	699.913	871.476	863.472	412.371	432.861	432.911	488.614	480.806	348.602	0.209494	0.205079	0.293286	0.156731	0.161013	0.162703	0.249509	0.182624	0.190815	0.215334	0.213178	0.196072	1.10585	0.582921	0.377594
DL-2-hydroxy stearic acid	C18H36O3	11.09	299.26	699.796	5578.54	2340.25	3222.43	3813.19	3553.49	1068.53	2040.91	3305.69	1587.92	1437.26	7727.49	0.249616	0.762279	0.744797	0.721598	0.704521	0.669582	0.646522	0.861058	1.45705	0.699803	0.637247	4.34634	2.34023	0.118648	0.775814
L-Carnosine	C9H14N4O3	0.52	225.1	4846.85	2954.4	1900.49	2213.58	2686.65	2824.56	1477.43	1959.27	2510.51	1492.15	1718.09	2008.01	1.72886	0.403704	0.60484	0.495686	0.496383	0.532229	0.893934	0.826616	1.10656	0.657596	0.761763	1.12941	1.56291	0.160994	0.802174
Lithocholylglycine	C26H43NO4	7.61	432.313	2140.54	5486.41	7840.6	4351.64	6179.77	5905.65	959.416	1592.31	3728.82	2516.45	1491.53	994.688	0.76353	0.749689	2.49531	0.974461	1.14177	1.1128	0.580504	0.671795	1.64356	1.10901	0.66131	0.559464	0.755846	0.0476235	0.740778
Mono-2-ethylhexyl phthalate	C16H22O4	7.96	277.145	2914.39	1195.56	1404.22	702.43	395.506	523.016	618.346	722.091	632.698	778.515	750.607	687.708	1.03956	0.163367	0.4469	0.157295	0.0730733	0.0985514	0.374136	0.30465	0.278875	0.343094	0.332802	0.386803	2.25153	0.311466	0.653055
Phenylacetyl-L-glutamine	C13H16N2O4	2.6	263.104	3889.94	13141.2	7676.08	5884.68	11329.2	9295.01	12785.5	2121.19	6309.5	7190.65	7810.14	5022.57	1.38754	1.79568	2.44295	1.31776	2.09318	1.75145	7.73601	0.894932	2.78105	3.16895	3.46284	2.82496	2.14737	0.184832	0.867266
Propanedinitrile, 2-[[3,5-bis(1,1-dimethylethyl)-4-hydroxyphenyl]methylene]-	C18H22N2O	8.96	281.166	9117.23	13176.9	8752.61	925.284	9479.48	9289.27	4294.65	5687.23	6065.81	5883.54	5972.67	799.974	3.25211	1.80056	2.78556	0.207199	1.75142	1.75037	2.59852	2.39944	2.67363	2.5929	2.64815	0.449947	2.89576	0.629071	0.334967
Prostaglandin F1.alpha.	C20H36O5	5.35	355.248	9180.61	14930.4	5414.21	5787.74	12335.2	8671.88	1083.62	2665.22	4665.74	2971.69	2698.35	1337.5	3.27471	2.04016	1.7231	1.29605	2.27903	1.63403	0.655654	1.12446	2.05652	1.30963	1.19639	0.752281	0.656783	0.0784251	1.19609
3-(2-Hydroxyethyl)indole	C10H11NO	2.04	144.081	81552.1	422089	93579.6	234939	322183	249793	17729.9	50641.8	78538	56100.6	70024.4	45607.4	29.0896	57.6763	29.7822	52.6099	59.5261	47.0683	10.7276	21.3658	34.6173	24.7237	31.0472	25.652	0.573014	0.0136429	1.29188
(Z)-6-Octadecenoic acid	C18H34O2	6.99	283.263	2957.88	5472.35	3406.41	2945.86	3989.23	3843.11	1686.87	2843.9	2230.51	2174.86	2255.42	1703.24	1.05507	0.747767	1.08411	0.659667	0.737045	0.724153	1.02066	1.19984	0.983144	0.958471	1	0.957992	1.26858	0.0686169	1.0914
7.alpha.-Hydroxy-4-cholesten-3-one	C27H44O2	11.66	401.341	2076.72	6113.04	2444.53	1368.89	3000.9	2621.87	1417.4	1185.04	2483.94	2344.1	2432.01	1631.09	0.740765	0.835315	0.777983	0.306535	0.554444	0.494037	0.857611	0.499968	1.09485	1.03305	1.0783	0.917408	1.72258	0.142214	1.02789
Acetanilide	C8H9NO	8.6	136.076	6553.3	9773.35	7097.94	6619.49	6248.4	5432.59	3740.66	4949.03	9231.52	5517.44	4583.05	4784.44	2.33756	1.33548	2.25896	1.4823	1.15445	1.02366	2.26332	2.088	4.06899	2.43156	2.03202	2.69102	1.72706	0.0119835	1.19613
BENZALKONIUM	C21H37N	7.36	304.3	209799	3.13398e+06	1.96365e+06	653045	1.98414e+06	5.04262e+06	771714	1.76262e+06	1.91889e+06	7.58482e+06	3.37272e+06	831625	74.8351	428.241	624.942	146.236	366.588	950.176	466.933	743.65	845.792	3342.66	1495.39	467.749	6.12647	0.103676	1.06767
Biliverdin	C33H34N4O6	6.05	583.255	17501.5	43209.7	4097.57	32100	37299.7	41645	4975.62	24005.2	9908.26	6719.44	7627.17	7448.08	6.24275	5.90438	1.30407	7.18815	6.89146	7.84712	3.01055	10.1278	4.36727	2.96128	3.38171	4.18919	1.16384	0.592796	0.336537
Cassythicine	C19H19NO4	1.51	326.145	18225.7	12922.6	18145.5	15164	27641.4	13417	5530.68	8302.54	14579	11112.5	13876.4	7329.79	6.50108	1.76581	5.77489	3.39567	5.10699	2.52816	3.34639	3.50284	6.42599	4.89733	6.15247	4.12265	1.3148	0.355884	0.43267
CETRIMONIUM	C19H41N	8.21	284.331	5063.78	4556.16	4012.51	2309.48	4175.19	6991.26	2731.64	6959.34	3158.54	11147.9	3234.1	2264.98	1.80624	0.622576	1.277	0.517163	0.771404	1.31736	1.6528	2.93615	1.39219	4.91293	1.43393	1.27394	3.17451	0.123028	1.20747
D-Erythro-N-stearoylsphingosine	C18H37NO2	6.48	300.289	875.131	2144.2	557.088	961.565	732.525	1667.61	960.284	1583.27	1107.43	2578.2	1122.99	721.331	0.312158	0.292994	0.177296	0.215323	0.13534	0.314227	0.581029	0.667981	0.488121	1.13622	0.497908	0.405714	2.85687	0.00558204	1.57774
Dillapiol	C12H14O4	9.12	223.094	4446.09	4762.18	4559.63	5028.07	2799.75	4911.22	2977.4	4752.75	4141.43	4447.72	3405.71	3614.89	1.58592	0.650727	1.45113	1.12593	0.517279	0.925416	1.8015	2.00518	1.82542	1.96012	1.51002	2.0332	2.05541	0.0127898	1.36477
Ginkgolic acid I	C22H34O3	8.65	329.248	4101.55	10399.8	5575.05	5377.45	5136.71	6578.12	2002.47	2995.9	3480.1	3497.34	1506.61	2356.64	1.46302	1.42108	1.77429	1.20417	0.949053	1.23951	1.21161	1.26397	1.53393	1.54129	0.667996	1.3255	0.93922	0.384779	0.302223
(-)-Corey lactone diol	C8H12O4	1.42	173.08	3230.21	6633.06	3198.49	5220.29	8074.68	7614.04	1645.35	2501.15	2138.62	1757.95	2232.07	1595.3	1.15221	0.906373	1.01794	1.16898	1.49187	1.43471	0.995535	1.05524	0.94264	0.774737	0.989648	0.897278	0.817635	0.0721326	1.16859
(1-Benzyl-2-methyl-8-oxo-1,8-dihydroindeno[2,1-b]pyrrol-3-yl)-N,N-dimethylmethanamine	C22H22N2O	7.59	331.181	457.823	1351.23	545.749	265.8	1385.6	1580.93	819.311	837.826	806.698	1482.62	730.697	564.459	0.163305	0.184639	0.173687	0.0595205	0.256001	0.297894	0.495732	0.353479	0.355569	0.653395	0.323975	0.317481	3.38436	0.0532059	1.3748
(2E,4E,12Z)-N-(2-methylpropyl)octadeca-2,4,12-trienamide	C22H39NO	10.88	334.309	1396.14	2022.34	1866.61	1188.6	1740.28	4165.56	1725.03	3887.86	1403.57	4795.03	2611.48	1566.2	0.498003	0.276342	0.594058	0.266164	0.321532	0.784913	1.04375	1.64029	0.618652	2.11319	1.15787	0.880911	3.62263	0.0338776	1.48946
1-(4-fluorophenyl)-3-[1-(4-methylphenyl)-2-oxopyrrolidin-3-yl]urea	C18H18FN3O2	2.02	328.139	2953.91	16692.4	2829.61	11737.7	11853.7	11494	921.132	1859.22	1867.11	1507.71	1661.64	1170.46	1.05366	2.28093	0.900537	2.62842	2.19007	2.16581	0.557339	0.784405	0.82297	0.664455	0.736732	0.658325	0.446646	0.00512567	1.5342
Gln Leu	C11H21N3O4	1.78	260.16	2632.59	22597.6	3643.2	12090.3	20335.3	11367.9	2190.32	7091.28	4193.53	4462.69	4849.93	3508.12	0.939041	3.08785	1.15947	2.70738	3.75712	2.14203	1.32527	2.99181	1.84839	1.96672	2.15035	1.97315	1.03238	0.856786	0.0906436
Gln Leu Phe	C20H30N4O5	1.63	407.226	10169.5	19500.1	8106.45	11465.1	16499.6	14465.7	3379.78	6077.57	6336.09	4947.96	5877.4	5471.02	3.62746	2.66459	2.57992	2.56738	3.04844	2.72575	2.04497	2.56413	2.79276	2.18058	2.60591	3.07719	0.906942	0.286457	0.798206
Gln Lys Leu	C17H33N5O5	2.61	388.254	1.68964e+06	98220.1	1.22874e+06	946743	1.03995e+06	971204	36680.9	34100.6	130735	93857.2	98297.2	82015.2	602.692	13.4213	391.053	212.004	192.141	183.003	22.1941	14.387	57.6241	41.3632	43.5828	46.1296	0.321691	0.0148898	1.21272
Gln Phe	C14H19N3O4	2.01	294.145	3209.73	12189.7	1956.28	7127.87	12184.7	6330.72	935.613	3284.54	1496.39	2112.55	2930.47	1917.71	1.14491	1.66566	0.622597	1.59614	2.25124	1.19289	0.566102	1.38575	0.659564	0.931007	1.2993	1.07862	0.741737	0.0412417	0.736936
Gln Pro Trp Ala	C24H32N6O6	2.75	501.245	5155.77	21447.5	9320.53	10486.5	11609	11463.5	1511.74	4092.5	2108.06	3010.95	3734.73	2654.66	1.83906	2.93069	2.96631	2.34824	2.14487	2.16005	0.914691	1.72662	0.929173	1.32694	1.6559	1.49312	0.571352	0.00567251	1.47043
Gln Trp	C16H20N4O4	2.35	333.156	4681.75	9956.48	5178.11	6476.29	5671.55	6773.3	1032.83	6478.36	4707.53	4947.65	5684.09	4355.98	1.66997	1.3605	1.64796	1.45023	1.04787	1.27629	0.624921	2.73322	2.07494	2.18045	2.5202	2.45003	1.57842	0.306346	0.69861
Gln Val Ala Val	C18H33N5O6	2.41	416.251	4694.41	85659.9	11671.2	34505.1	28276.1	38681	3510.59	4363.41	1906.48	3793.33	1491.68	1807.76	1.67449	11.705	3.71442	7.72672	5.22426	7.28862	2.12412	1.84092	0.840321	1.67174	0.661377	1.01678	0.355747	0.00907603	1.45838
Gln Val Ile Asp	C20H35N5O8	2.42	474.257	3309.39	22500.2	2636.47	10019.8	11778.9	9220.22	564.655	3000.52	2565.73	2748.46	2629.04	2165.87	1.18045	3.07454	0.83907	2.24372	2.17625	1.73736	0.34165	1.26592	1.1309	1.21125	1.16566	1.2182	0.637602	0.0435283	0.982393
1-(4-fluorophenyl)-N-[2-(5-methoxy-1H-indol-3-yl)ethyl]triazole-4-carboxamide	C20H18FN5O2	1.35	380.153	1067.09	3599.91	1567.43	1487.88	1588.93	2697.31	2298.47	1066.47	2164.09	1547	2344.69	1327.69	0.380631	0.491909	0.498843	0.33318	0.293569	0.508252	1.39071	0.449944	0.953866	0.68177	1.03958	0.746763	2.25621	0.0225074	1.39233
Gln Val Val Ala	C18H33N5O6	2.62	416.25	3044.3	13095	2998.12	5396.62	8929.74	6999.51	1877.55	3525.85	2220.32	2583.23	2779.88	2096.66	1.0859	1.78936	0.954167	1.20847	1.64985	1.31891	1.13603	1.48755	0.978651	1.13844	1.23254	1.17927	0.9144	0.12563	0.445634
Glu Ala Leu Val Lys	C25H46N6O8	3.33	559.345	11600.6	23260	10522.4	23707.5	20304.6	19035.1	2997.35	1578.11	3183.48	3101.63	5239.15	3463.99	4.13791	3.17835	3.34882	5.30881	3.75146	3.58676	1.81358	0.665806	1.40318	1.3669	2.32292	1.94833	0.414443	0.0027421	1.53774
Glu Asn Ile Ile Asp	C25H42N6O11	2.69	603.301	3422.66	65054.5	4675.91	21279.8	31510.5	22799	3812.53	9849.03	3067.86	3932.8	6111.67	2869.42	1.22086	8.88936	1.48813	4.76517	5.82184	4.29599	2.30681	4.15531	1.35222	1.7332	2.70978	1.61391	0.745078	0.118637	0.725483
Glu Asn Leu	C15H26N4O7	1.95	375.188	3205.14	8288.57	2125.89	5710.57	7070.9	6025.04	1567.29	5453.38	2024.42	2550.87	2897.48	3012.02	1.14327	1.13259	0.676576	1.27877	1.30641	1.13529	0.948306	2.30078	0.892306	1.12418	1.28468	1.69411	1.25574	0.271722	0.572917
Glu Asn Tyr Lys	C24H36N6O9	2.48	553.264	2794.11	13722.2	2450.78	8772.12	11316.8	9180.08	1062.97	1814.43	1841.61	1495.26	1725.04	1207.01	0.996657	1.87506	0.779974	1.96434	2.09088	1.72979	0.643163	0.765507	0.811729	0.658966	0.764843	0.678887	0.531337	0.00988971	1.47641
Glu Asn Val	C14H24N4O7	0.92	361.174	957.536	2372.1	3169.03	2128.75	2519.67	1977.82	1963.77	2675.16	2692.25	2617.24	2627.98	2292.15	0.341552	0.324135	1.00856	0.476691	0.465531	0.37268	1.18819	1.12865	1.18666	1.15343	1.16519	1.28922	2.75322	0.00266207	1.55984
Glu Asp Val	C14H23N3O8	1.55	362.158	4008.27	9828.9	5003.58	10258.8	11245.8	11811.2	1186.72	2096.37	7877.18	4810.04	4608.35	3729.26	1.42975	1.34307	1.59242	2.29724	2.07777	2.22557	0.718037	0.884458	3.47203	2.1198	2.04324	2.09753	1.03162	0.706893	0.228556
Glu Glu Ile	C16H27N3O8	2.13	390.187	5423.74	24977.6	2931.18	9112.56	14577.4	13429.3	944.402	1769.36	794.592	2146.42	935.875	1182.92	1.93464	3.41306	0.932864	2.04057	2.6933	2.53048	0.571419	0.746493	0.350233	0.945934	0.414946	0.665335	0.295012	0.000483268	1.53
Glu Glu Met Arg	C21H37N7O9S	1.65	564.235	4526.33	16375.5	7300.84	9525.56	8868.09	9151.96	2484.02	3880.61	3893.09	3493.77	3989.86	3065.01	1.61454	2.23763	2.32353	2.13306	1.63846	1.7245	1.50298	1.63723	1.71596	1.53972	1.76901	1.72392	0.867047	0.0859003	1.08674
Glu Glu Phe	C19H25N3O8	2.32	424.173	2698.29	16825.5	2280.12	7544.24	9553.59	8620.07	1237.83	2470.7	2068.27	1639.8	1890.82	1535.24	0.962477	2.29912	0.72566	1.68938	1.76511	1.62427	0.748964	1.04239	0.911634	0.722664	0.838346	0.863496	0.653696	0.0313536	1.2164
1-(4-methoxyphenyl)-N-methyl-2-phenylethanamine	C16H19NO	3.31	242.154	24375.2	37005.1	4928.71	6538.6	14110.8	29479.9	8558.89	18912.5	10981.7	16070	13335.9	11352.8	8.69462	5.05656	1.56859	1.46419	2.6071	5.55487	5.17864	7.97916	4.84041	7.08209	5.91281	6.38539	2.2523	0.104962	1.03669
Glu Glu Val	C15H25N3O8	1.63	376.173	4376.26	14943.2	3028.61	11508.3	14317.9	13373.7	977.838	1676.16	1988.33	1586.83	1935.5	1346.69	1.56101	2.04192	0.96387	2.57706	2.64536	2.52	0.59165	0.707171	0.876401	0.69932	0.858159	0.757448	0.421823	0.00304738	1.60132
Glu Gly Ile	C13H23N3O6	1.6	318.166	1802.47	5241.23	1216.07	2657.44	3393.63	2823.41	664.079	1186.9	630.665	899.014	1108.13	758.638	0.64294	0.716186	0.387019	0.59508	0.627003	0.532012	0.401807	0.500752	0.277979	0.396199	0.491319	0.426698	0.715639	0.000330133	1.13816
Glu Ile	C11H20N2O5	1.77	261.145	5363.6	37528.6	5641.87	15750.9	20258.1	17316.9	2175.54	1990.09	3841.28	3259.84	3867.8	2602.66	1.91319	5.12809	1.79555	3.5271	3.74286	3.263	1.31633	0.83962	1.69312	1.43663	1.7149	1.46387	0.518138	0.0226892	1.44293
Glu Ile Asn Lys	C21H38N6O8	1.57	503.289	2940.84	15767.4	2972.23	6122	7212.98	7225.3	1720.11	2820.33	1845.33	1569.24	2040.33	1129.98	1.04899	2.15453	0.945926	1.3709	1.33266	1.36146	1.04077	1.1899	0.813366	0.691572	0.904634	0.635559	0.675735	0.0176027	1.22811
Glu Ile Ser Arg	C20H37N7O8	1.4	504.277	1949.76	11118.6	1635.86	4593.58	4329.97	4801.89	682.673	1150.72	1266.38	970.476	1584.12	903.693	0.695478	1.5193	0.52062	1.02864	0.800001	0.904816	0.413058	0.48549	0.558186	0.427692	0.702361	0.508284	0.640186	0.0346941	1.30514
Glu Leu	C11H20N2O5	2.19	261.145	5943.02	60266.7	7628.8	20506.4	26217.3	28417.6	3320.22	6290.34	7230.96	5349.37	6849.83	4351.37	2.11987	8.23513	2.42791	4.592	4.84388	5.3547	2.00893	2.65389	3.1872	2.35748	3.03706	2.44744	0.696685	0.0727322	1.0547
Glu Leu Arg Asp	C21H37N7O9	1.88	532.268	2286.52	9433.03	1811.93	6511.88	7361.63	5278.66	1618.78	3108.03	2748.26	1785.87	3267.93	897.432	0.8156	1.28897	0.576655	1.4582	1.36013	0.994653	0.979456	1.31128	1.21135	0.787039	1.44893	0.504763	1.07189	0.833118	0.161518
1-(6-imidazol-1-ylpyridazin-3-yl)-N-[2-(1H-indol-3-yl)ethyl]piperidine-3-carboxamide	C23H25N7O	1.83	416.213	2387.46	9857.77	537.829	4084.17	4014.47	4563.12	694.912	1596.84	1514.66	1189.05	2302.16	1177.25	0.851603	1.34701	0.171167	0.914568	0.741709	0.859824	0.420463	0.673708	0.667618	0.524018	1.02072	0.662148	1.26892	0.797176	0.142823
Glu Leu Leu	C17H31N3O6	3.04	374.23	5667.44	8452.94	4442.78	11471.5	10056.3	9222.15	4519.71	10321.7	2573.52	7239.73	8940.72	3756.58	2.02157	1.15505	1.41394	2.5688	1.85798	1.73772	2.73469	4.35473	1.13433	3.19057	3.96411	2.1129	1.75278	0.108149	0.997542
Glu Leu Pro Val	C21H36N4O7	2.5	457.266	2094.5	15953.4	2172.18	6145.16	7680.94	8512.03	767.033	1117.21	1528.51	1122.64	1449.73	1019.2	0.747106	2.17994	0.691308	1.37608	1.41912	1.60391	0.4641	0.471351	0.673725	0.494751	0.642779	0.57325	0.496978	0.012058	1.47559
Glu Leu Val	C16H29N3O6	2.53	360.213	4787.98	9477.82	15769	6558.56	21987.1	11224.4	4720.88	3470.06	3932.73	3922.72	4496.56	2513.66	1.70787	1.29509	5.01856	1.46866	4.0623	2.115	2.85641	1.46402	1.73343	1.72876	1.99367	1.41382	0.914115	0.390244	0.536853
Glu Lys Tyr Leu Gly	C28H44N6O9	2.06	609.325	1904.9	9860.33	1751.24	4226.85	5499.89	4870.85	822.791	1378.65	1403.65	1193.64	1444.38	940.854	0.679474	1.34736	0.557341	0.946519	1.01615	0.91781	0.497837	0.581653	0.61869	0.52604	0.640404	0.529185	0.672836	0.0194366	1.33367
Glu Phe	C14H18N2O5	2.35	295.129	3105.81	41891.7	4001.77	16182.4	17997.2	15749.7	2594.59	2315.68	4056.33	3267.69	4063.15	2554.46	1.10784	5.72428	1.27358	3.62373	3.32515	2.9677	1.56988	0.976983	1.78791	1.44008	1.80151	1.43676	0.735817	0.151704	1.00261
Glu Phe Ala	C17H23N3O6	2.12	366.166	3601.6	6431.18	4071.5	3746.28	4720.07	4368.69	1138.55	1571.78	2611.2	1453.56	2344.75	2129.36	1.28469	0.878787	1.29578	0.838905	0.872075	0.823188	0.68889	0.663135	1.15094	0.640589	1.03961	1.19766	0.931613	0.43361	0.535374
Glu Phe Leu	C20H29N3O6	3.23	408.213	12222.7	7936.43	6255.96	8871.93	12551.2	8257.71	2572.29	6150.2	3540.17	3841.31	4068.93	4297.56	4.35982	1.08447	1.99099	1.98669	2.31895	1.55599	1.55639	2.59477	1.56041	1.69288	1.80407	2.41717	1.11949	0.825691	0.146215
Glu Phe Lys	C20H30N4O6	2.66	423.224	5186.53	10591.9	6620.39	11134.1	8935.81	9420.41	4613.95	3240.18	3686.5	2709.56	3883.74	3050.33	1.85003	1.44733	2.10697	2.49327	1.65097	1.77508	2.79171	1.36703	1.6249	1.19411	1.72196	1.71566	0.952199	0.525237	0.469024
Glu Phe Pro Leu Ser	C28H41N5O9	3.49	592.298	64901.7	158207	159875	144962	165451	159314	13282.9	9356.23	17106.5	14654.4	11935.8	10209.3	23.1504	21.6182	50.8809	32.4614	30.5685	30.0195	8.03696	3.94739	7.54007	6.45825	5.29205	5.74222	0.206884	3.89533e-05	1.76067
Glu Pro Arg	C16H28N6O6	1.42	401.214	4999.73	22761.8	4470.9	12139.9	12544.2	14030.3	2206.98	3741.35	3413.25	3924.71	3381.4	2333.4	1.7834	3.11028	1.42289	2.71848	2.31765	2.64372	1.33536	1.57848	1.50446	1.72963	1.49924	1.31243	0.682194	0.0146747	1.29732
Glu Pro Lys	C16H28N4O6	1.8	373.208	1529.68	21997.4	2220.4	10426.1	15902.5	13700.8	964.444	5160.17	7410.21	2846.89	5630.54	3255	0.545633	3.00583	0.706654	2.33471	2.93812	2.58164	0.583546	2.17708	3.26621	1.25463	2.49645	1.83078	1.41868	0.940712	0.0280321
Glu Trp	C16H19N3O5	2.45	334.139	3714.71	24393	7734.48	7459.07	9053.21	19248.3	2218.02	2815.42	2522.02	1761.49	2434.59	1136.55	1.32503	3.33318	2.46154	1.67031	1.67266	3.62693	1.34203	1.18783	1.11163	0.776297	1.07944	0.639255	0.517859	0.021306	1.44138
Glu Trp Gln Gly	C23H30N6O8	5.46	519.228	10263	15669.1	18772.3	17941	17763.8	15162.8	4489.17	7719.9	14773.8	10344.4	13924.6	11203.5	3.66079	2.1411	5.97439	4.01752	3.28202	2.8571	2.71622	3.25703	6.51187	4.55881	6.17386	6.30146	1.42909	0.132847	0.685493
1-([1]benzofuro[3,2-d]pyrimidin-4-yl)-N-[(4-ethylphenyl)methyl]piperidine-3-carboxamide	C25H26N4O2	7.2	415.212	5579.83	7736.95	3225.79	2054.23	5032.63	10264.1	2415.39	12832.9	1557.59	10831.1	5762.88	2040.84	1.99032	1.05721	1.02662	0.460003	0.929823	1.93406	1.46145	5.4142	0.686539	4.77332	2.55513	1.14788	3.37374	0.262231	0.915025
Glu Tyr	C14H18N2O6	1.5	311.127	3068.36	23034.6	4757.58	13046.9	14064.9	12981.4	1300.4	3469.43	2643.19	2295.9	2572.14	1838.56	1.09448	3.14756	1.51412	2.9216	2.59862	2.44608	0.786817	1.46375	1.16504	1.01181	1.14043	1.0341	0.526888	0.00323509	1.40494
Glu Tyr Ala Met	C22H32N4O8S	2.28	513.202	3632.18	4429.93	4605.05	5875.34	5450.35	4017.96	2365.86	6695.25	2181.72	2484.91	4295.96	3002.64	1.29559	0.605326	1.46558	1.31566	1.007	0.7571	1.43149	2.82473	0.961641	1.09511	1.90473	1.68884	1.897	0.221814	0.943385
Glu Val	C10H18N2O5	1.33	247.131	3124.47	19480.4	8393.09	7347.17	10028	9532.86	1894.42	2158.87	3149.08	2408.77	2400.54	1881.26	1.11449	2.6619	2.67114	1.64525	1.85276	1.79627	1.14624	0.910828	1.38803	1.06155	1.06435	1.05812	0.616507	0.0139387	1.43802
Glu Val Ile Glu	C21H36N4O9	3.37	489.257	9082.85	22033.8	8417.44	11996.2	10539.3	9830.01	1973.72	14597	5434.71	5464.18	9110.22	7226.52	3.23984	3.01081	2.67889	2.6863	1.94722	1.85226	1.19422	6.15848	2.39546	2.40808	4.03927	4.06457	1.41224	0.585274	0.372386
Glu Val Ile Lys	C22H41N5O7	1.7	488.308	2177.93	7924.22	2758.53	5720.96	6146.59	3411.78	805.153	1196.96	2132.96	940.815	1136.3	783.852	0.776864	1.0828	0.877918	1.28109	1.13564	0.642878	0.487165	0.504999	0.940149	0.414621	0.503808	0.440879	0.602905	0.0188457	1.45546
Glu-Arg-Arg	C17H33N9O6	1.31	230.631	1618.66	9222.69	1487.81	4029.02	5113.87	3699.09	867.513	1392.32	907.038	935.414	1279.61	634.42	0.577375	1.26023	0.473502	0.902218	0.944833	0.697017	0.524897	0.587419	0.399796	0.41224	0.567351	0.356831	0.631484	0.0097057	1.24392
Gly Ala Glu Ala Leu	C19H33N5O8	1.95	460.24	2403.42	15153	2558.02	7716.54	10002.7	7825.1	960.251	2045.92	2177.07	1466.88	1814.43	871.634	0.857298	2.07058	0.814104	1.72796	1.84808	1.47448	0.581009	0.863174	0.959589	0.646458	0.804478	0.490253	0.569202	0.0181883	1.37703
Gly Arg Phe	C17H26N6O4	1.63	379.207	1862.51	2141.19	1377.35	1410.99	2833.19	2392.48	751.868	2090.17	1134.46	1294.38	2454.35	931.985	0.664354	0.292583	0.43835	0.315963	0.523457	0.450813	0.454925	0.881842	0.500039	0.570437	1.08821	0.524197	1.64776	0.13009	1.01708
Gly Glu Leu	C13H23N3O6	1.03	318.166	1134.5	4048.89	1093.36	1562.4	2338.48	2140.29	432.79	802.461	673.432	605.994	658.587	432.403	0.404675	0.553259	0.347967	0.349868	0.432055	0.403293	0.261864	0.338558	0.296829	0.267064	0.292003	0.243206	0.692382	0.00106588	1.49193
Gly Leu Phe	C17H25N3O4	3.38	336.192	5870.54	16465.6	7480.92	8655.75	11402	10866.1	5705.13	2692.67	5540.48	5671.86	5711.41	4252.62	2.09401	2.24994	2.38084	1.93828	2.10661	2.04749	3.45194	1.13604	2.44208	2.49961	2.53231	2.39189	1.13983	0.676699	0.280035
Gly Phe Asn	C15H20N4O5	1.89	337.151	5839.13	11614.9	2044.22	6260.25	11478.3	10493.5	3521.43	15856.5	4885.65	10082.8	8830.5	5517.08	2.08281	1.58712	0.650585	1.40186	2.12071	1.97729	2.13067	6.68984	2.15345	4.44352	3.91524	3.10309	2.52223	0.0140659	1.34999
Gly Pro Leu	C13H23N3O4	2.27	286.176	3285.74	19185.5	5617.09	8773.92	11037.3	9491.48	5195.54	5288	2278.64	5168.7	6365.68	4275.93	1.17202	2.6216	1.78767	1.96474	2.03924	1.78847	3.14361	2.23101	1.00436	2.27786	2.8224	2.40501	1.33053	0.463979	0.539821
Glycerol 1-myristate	C17H34O4	9.55	285.242	1579.54	7501.81	621.476	630.497	1588.77	3322.89	939.21	1406.34	921.679	1626.87	941.035	774.098	0.56342	1.02508	0.197788	0.141187	0.29354	0.626129	0.568278	0.593335	0.406249	0.716966	0.417233	0.435393	1.80605	0.400093	0.597727
h_31_mesterolone	C20H32O2	9.12	305.245	1264.07	3060.29	1793.33	1375.06	2001.52	2124.78	2846.67	2256.4	3640.72	4885.86	2202.42	2524.36	0.450894	0.418173	0.570737	0.307916	0.369798	0.40037	1.7224	0.951974	1.60473	2.15322	0.976505	1.41983	3.68133	0.000646207	1.71369
Heptadecanoyl Ethanolamide	C19H39NO2	10.28	314.305	378.694	6946.8	1383.55	502.89	1013.92	1983.05	1152.43	1016.98	760.771	1005.78	710.863	459.686	0.13508	0.949244	0.440321	0.112612	0.187331	0.373665	0.697287	0.429063	0.335326	0.44325	0.315181	0.258551	2.11435	0.428847	0.553218
Heptadecasphing-4-enine	C17H35NO2	6.88	268.263	2571.37	9965.02	2825.93	4892.97	3172.08	7789.88	2089.97	1889.05	5514.28	5167.04	899.449	2373.7	0.917204	1.36167	0.899368	1.09568	0.586069	1.46784	1.26455	0.796989	2.43054	2.27714	0.398795	1.33509	1.38913	0.52422	0.324024
heptylene-bis(tacrine)	C33H40N4	10.55	493.328	1574.61	1802.39	1758.96	1808.59	918.26	1619.36	1106.22	821.327	1485.88	1273.19	959.712	1292.49	0.561662	0.246287	0.559797	0.404998	0.169657	0.305134	0.669327	0.346518	0.654933	0.561101	0.425515	0.726963	1.6741	0.0206853	0.987771
Hexosyl LPE 16:0	C27H54NO12P	8.02	616.345	4854.65	3983.65	9134.79	11196.9	8682.36	7213.25	1934.89	3407.07	4416.59	3385.67	2183.05	3881.99	1.73165	0.544345	2.9072	2.50732	1.60414	1.35918	1.17072	1.43744	1.9467	1.49208	0.967916	2.18343	1.13188	0.81917	0.184403
Hexosyl LPE 18:2	C29H54NO12P	7.84	640.346	6655.48	14700.2	8032.88	10860.9	11015.3	10351.3	2640.03	6321.02	6601.06	5425.51	4985.18	5100.95	2.374	2.00871	2.55651	2.43208	2.03517	1.95049	1.59737	2.66684	2.90955	2.39104	2.21031	2.86904	1.11312	0.515745	0.367885
His Asn Phe	C19H24N6O5	1.59	417.189	882.541	13043.1	1688.56	5770.86	6692.93	5712.09	811.987	1631.13	886.481	1129.64	1342.53	918.247	0.314801	1.78227	0.537393	1.29227	1.23658	1.07632	0.4913	0.688172	0.390735	0.497838	0.595246	0.51647	0.670056	0.0563248	0.972806
His Asp Ile Ile	C22H36N6O7	1.92	497.264	2693.21	19946.5	3702.86	10495.2	11537	10351.9	2181.43	4723.04	2882.5	2632.16	2931.29	3009.64	0.960665	2.72558	1.17846	2.35019	2.13157	1.95059	1.31989	1.99265	1.27052	1.16	1.29967	1.69278	0.859047	0.227346	0.640459
His Gln His Gln	C22H32N10O7	2.3	549.253	2814.5	14448.2	3530.66	7807.56	10592.3	9664.63	1377.12	1693.31	1913.41	1171.25	1764.07	974.868	1.00393	1.97427	1.12365	1.74835	1.95701	1.8211	0.83324	0.714407	0.843376	0.516175	0.782148	0.548316	0.489733	0.00751742	1.61155
1-(azepan-1-yl)-2-[7-(3-cyclopropyl-1,2,4-oxadiazol-5-yl)-[1,2,4]triazolo[4,3-a]pyridin-3-yl]ethanone	C19H22N6O2	10.18	367.189	3373.59	7143	3385.39	3578.47	3531.27	4092.29	1517.85	3053.93	2909.87	3044.34	2257.73	2385.89	1.20336	0.976053	1.07742	0.801327	0.652434	0.771106	0.918388	1.28845	1.28259	1.34165	1.00103	1.34195	1.37043	0.0747752	1.12982
His Gln Tyr Gln	C25H34N8O8	1.91	575.258	2383.95	14706.4	2322.5	6489.39	9132.66	6877.6	846.101	1614.76	1604.98	1381.56	1623.98	1086.62	0.850352	2.00955	0.739148	1.45317	1.68734	1.29594	0.511941	0.681269	0.707431	0.608859	0.720038	0.611169	0.53591	0.00588352	1.45971
His Glu Val	C16H25N5O6	1.24	384.191	980.502	1931.37	615.635	1045.43	1544.72	1271.14	478.505	646.365	387.205	381.059	586.84	418.458	0.349744	0.263912	0.195929	0.234103	0.285401	0.239519	0.289524	0.272702	0.170669	0.167934	0.260192	0.235362	0.890643	0.0688734	0.501733
His His Leu Cys	C21H32N8O5S	2.1	509.236	5474.55	18303.6	39081.6	15494	27670.8	24009.6	3037.41	7922.91	3142.63	4592.89	7011	3701.12	1.95276	2.50109	12.4379	3.46957	5.11242	4.52411	1.83781	3.34268	1.38518	2.0241	3.10852	2.0817	0.673423	0.131562	1.04211
His Ile	C12H20N4O3	1.24	269.161	5677.74	34748.8	8811.38	22221.3	30009.7	27043	3608.94	12252.2	7851.29	8136.59	12698.9	6851.8	2.02525	4.74824	2.80427	4.976	5.54455	5.09568	2.18362	5.16919	3.46062	3.58582	5.63042	3.85381	0.982219	0.694216	0.125224
His Ile Phe Glu	C26H36N6O7	3.47	545.274	13353.8	26852	10553.8	14027.6	16340.1	18013.4	4193.49	6231.11	2787.82	4901.83	3419.88	4378.67	4.76327	3.66918	3.3588	3.1412	3.01898	3.39425	2.53731	2.62891	1.22879	2.16026	1.5163	2.46279	0.588426	0.00383451	1.35369
His Leu Gly Asn	C18H29N7O6	1.26	440.223	2479.87	10192.9	2590.26	5503.4	8895.07	7060.6	1276.12	2262.08	1708.07	1096.11	3189.94	1253.57	0.884565	1.39281	0.824365	1.23237	1.64344	1.33042	0.772126	0.95437	0.752868	0.483059	1.41435	0.705072	0.708984	0.0374765	1.06236
His Leu Leu Ala	C21H36N6O5	2.5	453.282	6678.68	26870.5	8516.41	9730.46	13229.8	9862.91	3840.04	7115.95	6011.52	5915.19	6649.84	4832.79	2.38228	3.67172	2.71039	2.17894	2.44432	1.85846	2.32345	3.00222	2.6497	2.60685	2.94839	2.71822	1.10597	0.368954	0.449789
1-(p-Tolyl)cyclopropanecarbonitrile	C11H11N	2.92	158.097	55708.9	86659.6	43890.9	55950.8	41120.4	54240.3	22346	40891.5	73362	57666.3	41888.7	47278.6	19.8713	11.8416	13.9685	12.5291	7.59736	10.2204	13.5207	17.2521	32.3359	25.4138	18.5725	26.592	1.92118	0.0418821	1.26179
His Lys Ile Asp	C22H37N7O7	1.63	512.283	1384.3	9917.66	1919.14	4088.6	2609.37	3093.39	360.859	810.276	946.253	1185.82	1524.63	729.737	0.493777	1.3552	0.610776	0.91556	0.482104	0.582884	0.218341	0.341855	0.417081	0.522596	0.675987	0.410442	0.675737	0.0727774	1.07418
His Met Trp Tyr	C31H37N7O6S	1.48	636.265	752.971	6924.7	2104.46	3123.7	4177.6	1999.4	877.103	1636.68	1261.3	695.96	1278.9	935.807	0.268584	0.946224	0.669755	0.699489	0.771849	0.376746	0.530699	0.690515	0.555946	0.306712	0.567037	0.526347	1.01766	0.65558	0.35436
His Phe	C15H18N4O3	1.45	303.146	5397.46	22060.5	33101.1	27941.2	32318	25021.9	3318.69	12520.1	6976.19	8018.35	8670.25	6031.06	1.92527	3.01446	10.5346	6.25686	5.97104	4.71485	2.008	5.28221	3.0749	3.53372	3.84419	3.39218	0.835867	0.239623	0.698592
His Pro Glu Val	C21H32N6O7	1.38	481.242	1863.8	8770.64	2803.05	3968.08	3865.42	3234.23	547.786	364.893	597.306	500.665	573.42	465.06	0.664815	1.19846	0.892084	0.888572	0.714171	0.609423	0.331443	0.153948	0.263275	0.220645	0.254242	0.261574	0.325942	0.00170442	1.72251
His Pro Gly Phe	C22H28N6O5	1.87	457.223	1406.37	4017.77	4231.93	3923.56	6857.15	3720.7	719.468	2754.5	4614.86	2654.83	2432.77	1810.02	0.501649	0.549007	1.34683	0.878601	1.26692	0.701089	0.435321	1.16213	2.0341	1.16999	1.07863	1.01805	1.35499	0.137282	0.446909
His Pro Ile	C17H27N5O4	1.65	366.213	1467.54	4258.05	776.061	1907.18	1303.98	2503.28	672.589	1118.15	783.726	771.275	1138.6	740.614	0.523471	0.581841	0.246985	0.427075	0.240922	0.47169	0.406956	0.471748	0.345444	0.339904	0.50483	0.41656	1.12688	0.803257	0.192565
His Pro Leu Gln	C22H35N7O6	1.69	494.264	1739.93	3461.08	1764.04	2224.81	2665.07	2548.17	620.945	1186.88	1229.83	1025.05	1084.14	1268.01	0.620632	0.472939	0.561414	0.498202	0.492395	0.48015	0.375709	0.500743	0.542076	0.451744	0.480684	0.713197	0.999673	0.782185	0.240727
His Pro Trp Ala	C25H31N7O5	2.11	510.241	1728.75	12458	8662.78	9566.74	6466.02	6103.23	2484.53	1595.46	2452.18	1954.24	1671.62	1717.6	0.616643	1.70232	2.75698	2.14228	1.19465	1.15003	1.50329	0.673124	1.08085	0.861239	0.741161	0.96607	0.847963	0.206702	0.931255
His Pro Tyr Arg	C26H37N9O6	1.64	572.285	3392.76	17598.1	3629.36	6313.9	9726.3	6541.72	1386.73	2405.31	2654.54	2650.84	2424.37	1643.13	1.21019	2.40469	1.15506	1.41387	1.79702	1.23265	0.839054	1.0148	1.17005	1.16823	1.07491	0.924181	0.717081	0.0297717	1.22817
His Pro Val	C16H25N5O4	1.22	352.197	465.798	6785.94	416.277	2902.48	4830.04	2940.95	502.856	319.91	711.054	581.214	764.789	504.881	0.16615	0.927264	0.132482	0.649951	0.892392	0.55416	0.304258	0.13497	0.313412	0.256143	0.33909	0.283971	0.938164	0.293177	0.729724
His Ser	C9H14N4O4	1.35	243.109	15051.9	6349.34	8058.66	9832.38	13214.8	8825.29	562.396	1493.45	4034.36	6300.71	7672.9	4938.83	5.36899	0.867605	2.56471	2.20176	2.44155	1.66294	0.340283	0.630088	1.77823	2.77675	3.40199	2.77785	0.967988	0.461125	0.467937
His Trp	C17H19N5O3	1.74	342.156	1343.59	5807.51	2638.02	4314.47	6287.46	4103.61	798.232	1271.22	2267.21	1759.12	2002.11	1130.58	0.479256	0.793566	0.839562	0.966138	1.16166	0.77324	0.482978	0.536328	0.999319	0.775251	0.88769	0.635896	0.877142	0.134556	0.563114
His Trp Lys Gln	C28H39N9O6	2.13	598.319	5391.74	21916.5	7110.04	9160.47	14254.6	9831.79	2825.09	3950.78	4762.3	3608.57	4080.16	3278.87	1.92323	2.99477	2.26281	2.0513	2.63366	1.85259	1.70934	1.66683	2.09909	1.59031	1.80905	1.8442	0.805109	0.0449897	1.2516
His Trp Trp	C28H29N7O4	1.38	528.241	1144.5	8799.09	1090.19	5848.32	5535.32	4256.43	363.719	2225.96	954.399	930.151	1609.09	882.625	0.408243	1.20235	0.346958	1.30961	1.0227	0.802036	0.220072	0.939133	0.420671	0.409921	0.713436	0.496434	0.693698	0.0583803	0.777238
His Tyr	C15H18N4O4	0.98	319.144	853.652	2266.11	1200.32	880.702	1742.52	1319.53	387.144	823.948	863.473	620.241	614.16	789.49	0.304497	0.309652	0.382008	0.197215	0.321946	0.248638	0.234245	0.347624	0.380594	0.273342	0.272305	0.44405	1.15099	0.479687	0.351871
His Tyr Met	C20H27N5O5S	1.68	450.181	2114.39	19368.8	2132.67	7826.63	10886.6	8306.61	374.071	1382.26	1455.43	1053.45	1280.97	1019.96	0.754202	2.64664	0.678733	1.75262	2.0114	1.56521	0.226335	0.583174	0.641513	0.464259	0.567953	0.57368	0.396565	0.00408816	1.43951
His Val Gly Leu	C19H32N6O5	1.75	425.252	1504.94	7825.2	569.178	1287.69	3079.76	3029.16	2059.53	1023.77	1741.13	1703.52	2155.49	1274.26	0.536809	1.06927	0.181144	0.288353	0.569013	0.570782	1.24614	0.431928	0.76744	0.750749	0.955698	0.716712	2.08346	0.180297	0.933614
1-[1-(cyclopropylmethyl)azetidin-3-yl]-5-methyl-2-phenylimidazole	C17H21N3	1.09	268.177	6655.65	23518.2	9420.09	13352	24187.1	16524.7	1261.74	5481.53	3679.26	3853.22	6106.69	2924.41	2.37406	3.21364	2.99799	2.98992	4.46878	3.11373	0.763431	2.31266	1.62171	1.69813	2.70757	1.64484	0.547372	0.00230783	1.31851
Hymecromone Methyl Ether	C11H10O3	8.84	191.071	2001.62	2608.4	2343.89	2110.31	2579.53	2590.95	1079.3	1729.3	1819.8	1583.22	1774.85	1390.22	0.713974	0.356424	0.745954	0.472562	0.476592	0.48821	0.653042	0.729591	0.802113	0.69773	0.78693	0.781934	1.46103	0.0367626	1.21596
Ile Arg Asn	C16H31N7O5	1.36	402.246	978.556	8246.13	1730	4181.82	6647.46	5318.37	751.444	795.879	1906.99	1149.38	2425.58	1400.19	0.34905	1.12679	0.550582	0.936434	1.22818	1.00213	0.454668	0.335781	0.840546	0.506537	1.07545	0.787542	0.888278	0.349324	0.57566
Ile Arg Trp Phe	C32H44N8O5	3.07	621.36	2259.18	21552.4	4544.97	11362.5	12675.3	11798.6	2430.69	3329.57	4223.64	3033.87	3743.74	2573.8	0.805846	2.94503	1.44646	2.54441	2.34187	2.2232	1.47071	1.40474	1.86166	1.33704	1.65989	1.44764	0.912417	0.362039	0.646776
1-[1-[(3-fluorophenyl)methyl]piperidin-4-yl]-3-(2-methoxyethoxy)-1-azaspiro[3.5]nonane	C23H35FN2O2	10.56	391.282	883.621	7296.46	972.686	1121.18	1702.86	4374.89	1030.41	1603.57	274.144	1799.51	211.196	679.376	0.315186	0.997024	0.309562	0.251066	0.314618	0.824356	0.623462	0.676546	0.120835	0.793052	0.0936394	0.382116	1.16115	0.553826	0.221235
Ile Asn Phe Asn	C23H34N6O7	3.16	507.255	5320.3	32973.4	7212.34	16028.2	20456.9	15479.2	2499.74	3749.65	2404.78	1481.84	2539.31	2337.51	1.89775	4.50564	2.29537	3.58919	3.77959	2.91673	1.51249	1.58198	1.05996	0.653052	1.12587	1.31474	0.423412	0.00509267	1.5908
Ile Asn Ser Gly	C15H27N5O7	1.84	390.199	1326.39	26629.1	3601.57	12564.3	12200.7	9997.58	1873.09	3618.76	3764.49	3404.44	3467.07	2772.37	0.473121	3.63873	1.14622	2.81353	2.25419	1.88383	1.13333	1.52676	1.65928	1.50035	1.53722	1.55933	1.05093	0.626655	0.299787
Ile Asn Val Asp	C19H33N5O8	2.63	460.241	3663.11	22281.4	4566.54	11719.7	13531.3	12884.8	2138.96	3795.08	3681.42	3445.03	3998.18	2773.32	1.30663	3.04464	1.45333	2.62439	2.50002	2.42787	1.2942	1.60114	1.62266	1.51824	1.7727	1.55986	0.760494	0.0515593	1.04089
Ile Asp Gly Asp	C16H26N4O9	1.61	419.178	3609.15	10262.9	4073.1	4004.87	9684.52	8197.73	1412.6	2976.3	2604.36	2525.26	2503.42	1729.76	1.28738	1.40237	1.29629	0.896809	1.7893	1.54469	0.854704	1.2557	1.14792	1.11289	1.10996	0.972909	0.822664	0.0964955	0.998957
Ile Asp Gly Ile	C18H32N4O7	2.73	417.235	2901.53	18578	1419.36	6055.57	9303.52	5701.25	1631.74	2803.52	3062.19	3339.11	3049.04	2233.47	1.03497	2.53859	0.451718	1.35602	1.71891	1.07428	0.987301	1.18281	1.34973	1.47156	1.35188	1.25622	1.24148	0.857803	0.136449
Ile Asp Ile	C16H29N3O6	3.11	360.213	3788.17	10247.2	3269.76	9487.33	11356.1	7948.26	2673.01	4268.82	3023.78	3280.15	3064.72	2077.49	1.35124	1.40023	1.04062	2.1245	2.09814	1.49768	1.61733	1.80102	1.3328	1.44558	1.35883	1.16849	0.978699	0.64666	0.281656
Ile Asp Lys	C16H30N4O6	2.18	375.223	1732	17359.9	1851.99	8424.88	10300.3	8065.27	1168.58	2769.11	3058.12	1626.62	2289.16	1651.87	0.617802	2.37213	0.589404	1.88658	1.90307	1.51973	0.707058	1.16829	1.34793	0.716856	1.01496	0.929096	0.908097	0.311789	0.669343
Ile Asp Phe	C19H27N3O6	3.1	394.198	5037.74	18007.1	5952.35	9559.97	10502.1	9984.45	2288.54	2856.85	3350.19	3002.77	2767.38	2531.66	1.79696	2.46057	1.89437	2.14076	1.94035	1.88136	1.3847	1.20531	1.47667	1.32333	1.22699	1.42394	0.674553	0.00274526	1.68838
Ile Asp Ser Val	C18H32N4O8	2.07	433.233	2421.08	15894.8	2276.68	6270.56	9587.24	5429.23	1046.96	1765.97	1641.61	1409.75	1894.47	1313.99	0.863596	2.17194	0.724564	1.40417	1.77133	1.02303	0.633474	0.745063	0.723575	0.621283	0.839966	0.739055	0.619048	0.0201081	1.27914
Ile Gln	C11H21N3O4	1.23	260.16	4241.57	10739	8921.06	9323.86	14196.2	10699.8	7132.23	6491.42	16598	10244.6	13385.6	8795.66	1.51296	1.46743	2.83917	2.08789	2.62287	2.01616	4.31542	2.73873	7.31593	4.51485	5.93489	4.94714	2.36238	3.23263e-05	1.48605
Ile Gln Ala Ala	C17H31N5O6	2.53	402.235	13701.4	42471.3	12886.2	16732.2	20837.8	16264.8	4273.82	14447.4	9136.5	6196.67	8632.59	5425.09	4.88726	5.80348	4.10109	3.74683	3.84997	3.06476	2.58591	6.09534	4.02711	2.7309	3.8275	3.05136	0.880001	0.217031	0.578131
Ile Gln Glu	C16H28N4O7	2.05	389.203	2793.01	15981.5	2934.62	7511.15	9744.58	8440.28	1677.19	1654.98	2134.47	1656.03	1928.73	1455.67	0.996264	2.18379	0.933959	1.68197	1.8004	1.59039	1.0148	0.698235	0.940814	0.729819	0.855156	0.818744	0.628229	0.0336018	1.41308
1-[4-(imidazol-1-ylmethyl)benzoyl]-N-[(3-methyl-1,2,4-oxadiazol-5-yl)methyl]piperidine-4-carboxamide	C21H24N6O3	8.23	409.194	1665.59	2823.87	2212.53	1824.12	1664.6	2605.89	570.313	1148.38	782.85	571.908	708.632	733.162	0.594113	0.385867	0.704148	0.408475	0.307549	0.491025	0.345073	0.4845	0.345058	0.252042	0.314192	0.412368	0.800818	0.119787	0.938415
Ile Gln Ile	C17H32N4O5	3.14	373.245	1679.27	32894.5	4412.13	10228.3	14163.4	13323.8	2124.55	2385.86	3599.96	3252.92	3624.96	2809.85	0.598995	4.49486	1.40418	2.29043	2.61681	2.51058	1.28548	1.00659	1.58676	1.43357	1.60723	1.58041	0.894936	0.320369	0.662722
Ile Gln Ser	C14H26N4O6	1.8	347.194	2166.49	8077.83	2186.93	3453.72	7210.26	4203.47	897.636	1298.92	1253.16	1259	1778	1215.18	0.772783	1.10379	0.696001	0.773391	1.33216	0.792056	0.543123	0.548014	0.552357	0.554844	0.788323	0.68348	0.694169	0.00563655	1.28957
Ile Gln Ser Glu	C19H33N5O9	1.97	476.236	4311.68	13580.6	4739.07	7253.41	8627.7	8664.42	1417.56	3273.15	3226.11	2514.19	4578.86	2400.24	1.53797	1.85571	1.50823	1.62425	1.59404	1.63263	0.857711	1.38094	1.42198	1.10801	2.03016	1.35002	0.837886	0.128078	0.927498
Ile Gln Thr	C15H28N4O6	1.86	361.207	1781.49	8596.4	1463.39	3280.04	4285.15	4277.34	819.522	1449.55	1253.58	1388.99	1660.51	1057.86	0.635455	1.17465	0.465731	0.734499	0.791719	0.805974	0.495859	0.611564	0.55254	0.612131	0.736234	0.594994	0.831482	0.111305	0.793423
Ile Gln Tyr	C20H30N4O6	2.42	423.224	3249.13	12208.5	3302.58	6388.9	8637.81	8222.52	1346.55	1006.11	2316.27	1952.65	2158.63	1587.93	1.15896	1.66823	1.05106	1.43066	1.59591	1.54936	0.814744	0.42448	1.02095	0.86054	0.957086	0.893133	0.617742	0.0282233	1.39481
Ile Glu His	C17H27N5O6	1.75	398.202	2274.68	13152.5	5867.48	4652.69	8385.06	4887.39	359.655	1234.37	1374.34	423.762	802.976	592.181	0.811375	1.79722	1.86736	1.04188	1.54921	0.920927	0.217613	0.520779	0.605768	0.186754	0.356021	0.333073	0.275516	5.23628e-05	1.64699
Ile Glu Leu Lys	C23H43N5O7	2.88	502.319	4384.8	18478.2	4852.61	12163.9	10195.8	13052.3	1961.81	3795.64	3807.71	3120.96	3455.83	2525.89	1.56405	2.52495	1.54437	2.72386	1.88376	2.45943	1.18701	1.60138	1.67833	1.37542	1.53224	1.42069	0.729316	0.0265837	1.29775
Ile Glu Lys	C17H32N4O6	2.95	389.24	5482.19	52914.1	6640.28	18515.3	16928.3	18828.9	2297.49	3691.29	3105.27	2921.69	3871.16	2847.16	1.95549	7.23043	2.1133	4.14613	3.12765	3.54791	1.39012	1.55735	1.36871	1.2876	1.71639	1.60139	0.480771	0.00755169	1.45028
Ile Glu Lys Glu	C22H39N5O9	4.33	518.281	15754.7	29607.7	22497.5	23156.5	25481.2	29102.1	8947.82	19636.2	16228.1	17188.5	15578.5	15127.7	5.61968	4.04574	7.15995	5.18543	4.70787	5.48368	5.41396	8.2845	7.15286	7.57503	6.90714	8.50863	1.41495	0.0437234	1.26047
Ile Glu Ser	C14H25N3O7	1.68	348.179	2434.62	6489.28	2608.62	3686.14	5498.07	6117.7	628.818	2228.45	1842.57	2036.51	2430.97	1537.54	0.868427	0.886726	0.830208	0.825436	1.01582	1.15275	0.380472	0.940183	0.812149	0.897498	1.07784	0.864793	0.895868	0.333229	0.532133
Ile Glu Ser Ser	C17H30N4O9	1.31	435.208	1748.25	4988.9	936.888	2812.75	2882	3176.9	786.017	891.108	1500.69	1375.52	1438.03	1072.1	0.6236	0.681707	0.29817	0.629859	0.532474	0.598621	0.475587	0.375959	0.661462	0.606197	0.637589	0.603004	1.11662	0.947158	0.0744914
Ile Gly Asn Phe	C21H31N5O6	3.21	450.235	8046.28	34651.6	8553.4	16361.7	23262.6	17716	3579.7	7459.73	5878.44	5439.32	6875.9	5323.17	2.8701	4.73496	2.72216	3.66386	4.29797	3.33821	2.16593	3.14726	2.59105	2.39713	3.04862	2.99403	0.771941	0.00846199	1.14949
Ile Gly Met Val	C18H34N4O5S	2.97	419.231	8160.48	33956.4	10268.1	9493.71	9630.05	13195.4	2288.88	8091.32	7151.89	6913.63	6557.91	5654.57	2.91083	4.63997	3.26789	2.12592	1.77924	2.4864	1.38491	3.41373	3.15235	3.04686	2.90763	3.18042	1.08711	0.992305	0.00472266
Ile Gly Thr Leu	C18H34N4O6	3.23	403.254	2310.48	20298.3	2457.01	9372.95	10950	7634.24	1129.14	1888.69	1696.21	1498.88	1888.14	1273.71	0.824145	2.77365	0.781955	2.09888	2.02312	1.43851	0.683196	0.796839	0.747641	0.660561	0.837157	0.716402	0.549819	0.0179245	1.3265
Ile Gly Val Ser	C16H30N4O6	2.65	375.224	6910.98	13005.3	2438.11	4586.68	8442.68	7881.43	2293.34	3872.82	4396.36	3431.53	5857.66	3245.82	2.46514	1.7771	0.775942	1.0271	1.55986	1.48509	1.38761	1.63394	1.93779	1.51229	2.59715	1.82562	1.39106	0.329146	0.675735
Ile His His Arg	C24H39N11O5	9.7	562.327	11277.3	13657.3	9083.5	12287	9719.86	11022.2	3992.56	5672.13	10535.5	7435.44	6349.93	7716.1	4.0226	1.86619	2.89087	2.75143	1.79583	2.07689	2.41574	2.39307	4.64375	3.27683	2.81541	4.33994	1.38959	0.19221	0.767637
Ile His His Gly	C20H30N8O5	2.53	463.248	6426.94	19579.7	9385.15	12069.7	13778	13834.8	3630.19	9592.61	6860.95	7613.07	4520.65	4421.34	2.29248	2.67546	2.98687	2.70276	2.54561	2.60688	2.19648	4.04712	3.02411	3.35511	2.00435	2.48679	1.07766	0.600897	0.253232
Ile His Phe Arg	C27H41N9O5	3.2	572.336	6149.52	27380.4	6785.94	8938.56	8367.78	10762.6	2704.39	4017.43	4284.42	3631.55	4276.02	3516.06	2.19353	3.74139	2.15966	2.00161	1.54602	2.02799	1.63632	1.69495	1.88845	1.60044	1.89589	1.97762	0.845743	0.18275	0.873487
1-Arachidoyl-2-hydroxy-sn-glycero-3-phosphocholine	C28H58NO7P	8.2	552.403	515.327	2643.99	827.684	1378.52	1289.42	2167.88	107.302	2010.77	1052.81	1480.06	944.874	1061.74	0.183817	0.361288	0.263415	0.308691	0.238233	0.408492	0.0649241	0.848346	0.464047	0.652268	0.418936	0.597177	1.63274	0.28013	0.48252
Ile Ile	C12H24N2O3	2.36	245.186	4592.95	22730.9	5262.15	15429.3	24758.5	18094.5	4136.77	9560.8	4835.28	5156.4	9813.18	5297.08	1.6383	3.10605	1.67471	3.45507	4.57435	3.40952	2.50299	4.0337	2.13125	2.27245	4.35094	2.97935	1.09696	0.690221	0.134939
Ile Ile Ala	C15H29N3O4	7.55	316.224	279.758	871.657	570.507	786.071	422.635	634.452	1054.46	1222.94	759.374	970.162	590.49	1296.65	0.0997895	0.119107	0.181567	0.176025	0.0780856	0.119549	0.638011	0.51596	0.33471	0.427554	0.26181	0.729304	4.07519	0.00137094	1.63458
Ile Leu	C12H24N2O3	2.57	245.186	18631.3	67490.1	31187.9	57868	69962.7	63712.7	14867.1	26420.6	24315.1	29519	28457.7	21894.8	6.64577	9.22217	9.9257	12.9584	12.9262	12.0053	8.9955	11.1469	10.7174	13.0091	12.6175	12.3148	1.10797	0.122597	0.430169
Ile Leu Arg	C18H36N6O4	3.99	401.287	6511.84	4664.17	3316.76	4892.25	3706.1	4726.27	4086.57	5259.34	4903.66	7120.45	6378.24	4598.13	2.32277	0.637334	1.05558	1.09552	0.684735	0.890566	2.47262	2.21892	2.16139	3.13801	2.82797	2.58623	2.74868	0.00536664	1.554
Ile Leu Asn Asp	C20H35N5O8	2.11	474.257	6665.59	70617.1	9677.87	18988.1	21260.3	24598.9	2426.83	5439.46	3114.87	2959.23	4340.25	2659.87	2.37761	9.64946	3.08003	4.252	3.92802	4.63515	1.46837	2.29491	1.37294	1.30414	1.92437	1.49605	0.403425	0.00113444	1.50322
Ile Leu Gln Gln	C22H40N6O7	3.21	501.304	8016.65	22901.6	7572.37	7254.93	5106.22	10790.2	4666.63	7089.2	5967.29	6519.24	6772.74	5303.69	2.85953	3.12939	2.40995	1.6246	0.94342	2.0332	2.82359	2.99093	2.63021	2.87305	3.00288	2.98307	1.57554	0.115935	1.00293
Ile Leu Gly Asn	C18H33N5O6	3.1	416.25	2797.57	24766.4	3902.37	10930.9	8456.73	9779.51	1652.16	3215.8	3142.99	3063.39	3149.5	2305.02	0.997889	3.3842	1.24195	2.44776	1.56246	1.84274	0.999658	1.35675	1.38534	1.35005	1.39642	1.29646	0.777826	0.10868	0.859474
Ile Leu Gly Thr	C18H34N4O6	2.72	403.254	5859.06	57429.8	5748.76	26357.8	26069	31543.4	2136.31	4692.78	4797.68	3022.4	3460.81	3080.17	2.08992	7.84748	1.82957	5.9023	4.81648	5.94368	1.2926	1.97988	2.11468	1.33198	1.53444	1.73245	0.477058	0.0156325	1.39585
Ile Leu Ile Gly Thr	C24H45N5O7	3.89	516.341	5036.56	19299.6	4938.48	17536	13254.3	16022.5	2817.6	5837.4	4583.65	4608.52	4940.85	3564.38	1.79654	2.63719	1.5717	3.92684	2.44884	3.0191	1.70482	2.4628	2.02034	2.03099	2.19066	2.0048	0.874014	0.233922	0.661335
Ile Leu Tyr Asn	C25H39N5O7	3.31	522.292	1975.2	22108.6	1795.61	7243.47	8242.54	6268.17	906.379	1390	1492.78	1389.26	1667.69	1037.68	0.704552	3.02102	0.571462	1.62203	1.52288	1.18111	0.548414	0.586441	0.657974	0.612251	0.739417	0.583647	0.580174	0.0392228	1.20789
Ile Lys	C12H25N3O3	1.3	260.197	3820.22	21778.3	8161.4	13422.7	19263.5	16102.9	2929.78	6984.73	4545.23	4486.79	6797.54	3114.01	1.36267	2.97589	2.59741	3.00575	3.5591	3.03426	1.77269	2.94686	2.0034	1.97734	3.01387	1.75148	0.857392	0.170893	0.64721
Ile Met Gly Glu	C18H32N4O7S	1.87	449.2	2020.03	29121.8	2015.14	7836.56	7033.03	7211.38	799.804	1455.64	1456.05	1305.49	1577.57	1072.87	0.720542	3.97934	0.64133	1.75484	1.29942	1.35883	0.483929	0.614135	0.641784	0.575335	0.699457	0.603436	0.522814	0.0284777	1.24761
Ile Met Lys Lys	C23H46N6O5S	8.45	519.326	3482.64	5499.27	12133.8	5826.9	4269.6	9959.65	1552.11	4150.33	3955.42	3904.65	2592.33	2527.22	1.24225	0.751446	3.86166	1.30482	0.788847	1.87669	0.93912	1.75103	1.74343	1.72079	1.14938	1.42144	1.17849	0.922824	0.0220358
Ile Phe Arg Asn	C25H40N8O6	3.26	549.313	5075.37	21529.6	5108.05	7482.19	7510.12	7213.45	2310.77	3713.13	2517.65	1689.46	3367.41	2425.06	1.81038	2.94191	1.62566	1.67549	1.38756	1.35922	1.39815	1.56657	1.10971	0.744553	1.49303	1.36398	0.751885	0.0650332	1.03135
Ile Phe Asn	C19H28N4O5	3.31	393.213	2499.21	24191.6	2136.23	7837.37	8340.7	9176.02	1181.43	2296.91	1505.14	1626.97	1972.65	1637.75	0.891465	3.30566	0.679867	1.75502	1.54102	1.72903	0.714837	0.969066	0.663422	0.717013	0.874629	0.921154	0.596618	0.0208886	1.12852
Ile Phe Gln Glu	C25H37N5O8	3.22	536.272	4272.96	10050	1794.84	4646.11	6258.66	5112.78	1060.36	6221.49	1955.32	2732.13	3012.73	2429.88	1.52416	1.37329	0.571217	1.0404	1.15634	0.963396	0.641583	2.62485	0.861849	1.20406	1.33578	1.36669	1.26203	0.546402	0.375324
Ile Phe Phe Phe	C33H40N4O5	3.31	573.302	9009.4	23836.1	13995.1	15856.9	18875	17429.3	10349.3	9262.36	5843.02	11358.9	8038.89	7419.08	3.21364	3.25708	4.45402	3.55084	3.48732	3.28419	6.26194	3.90779	2.57544	5.00593	3.56426	4.17288	1.23817	0.402115	0.691442
1-Cyclohexyl-3-(3-phenylpropyl)urea	C16H24N2O	6.27	261.193	773.627	693.872	724.777	792.419	650.006	908.214	885.285	1298.02	473.548	2145.42	874.318	625.256	0.275952	0.094814	0.230664	0.177446	0.120094	0.171134	0.53565	0.547634	0.208726	0.945494	0.387653	0.351677	3.20552	0.0186214	1.46934
Ile Pro Val	C16H29N3O4	2.61	328.223	11431.7	99075.5	7622.09	42275.4	58360.4	38831.9	4760.02	3574.66	4680.73	4401.77	6149.04	4118.89	4.07766	13.5381	2.42577	9.46671	10.7826	7.31705	2.88009	1.50815	2.06313	1.93987	2.72635	2.31668	0.407098	0.0151899	1.43514
Ile Ser Ala Ser	C15H28N4O7	1.77	377.199	3072.4	7812.78	810.57	3425.7	4917.07	4574.74	792.88	1666.3	1664.37	1880.82	2415.42	1878.85	1.09592	1.06758	0.257968	0.767115	0.908473	0.862014	0.479739	0.703011	0.733606	0.828885	1.07094	1.05676	1.23755	0.880009	0.141437
Ile Ser Thr Glu	C18H32N4O9	1.79	449.224	1538.55	26916.7	2939.29	8907.54	11037.2	10359	821.747	1965.26	1691.02	1450.43	1720.72	1253.33	0.548798	3.67802	0.935444	1.99466	2.03921	1.95193	0.497206	0.829144	0.745351	0.639211	0.762928	0.704939	0.497325	0.0138644	1.26141
Ile Ser Thr Ser	C16H30N4O8	1.72	407.212	2855.55	13348.8	3214.2	6293.78	8346.71	6496.34	1945.54	2460.85	2396.1	2092.77	1998.23	1681.31	1.01857	1.82404	1.02293	1.40936	1.54213	1.2241	1.17716	1.03823	1.05613	0.92229	0.885969	0.945655	0.793132	0.0791656	1.1827
Ile Thr Gln Pro	C20H35N5O7	1.95	458.263	1863.56	13016.8	3019.1	5723.2	7642.88	5908.15	1022.41	3888.24	1861.73	2940.46	3134.24	2207.23	0.664731	1.77868	0.960843	1.28159	1.41209	1.11327	0.618616	1.64045	0.820596	1.29587	1.38965	1.24146	0.969559	0.398546	0.0859485
Ile Thr Glu Ser	C18H32N4O9	1.24	449.223	2127.9	4555.39	1348.27	2710.88	3075.43	2804.57	617.576	1403.35	1521.52	1336.04	1606.19	891.715	0.759018	0.62247	0.429095	0.607047	0.568212	0.528462	0.37367	0.592073	0.670642	0.588799	0.712151	0.501547	1.02979	0.86583	0.124472
Ile Thr Gly Gln	C17H31N5O7	1.84	418.23	2026.29	8873.01	3470.41	4592.52	6469.32	5558.24	979.273	3945.65	4306.13	3504.09	3275.57	2507.72	0.722775	1.21245	1.10448	1.0284	1.19526	1.04733	0.592518	1.66467	1.89802	1.54426	1.45231	1.41047	1.32911	0.0534819	0.690544
Ile Thr Tyr Gln	C24H37N5O8	2.21	524.271	9552.64	25618	9860.94	13272.9	15722.4	16631.5	3951.31	5195.47	5836.67	4663.72	4562.27	4023.48	3.40742	3.50056	3.13829	2.9722	2.90485	3.13386	2.39078	2.19197	2.57263	2.05532	2.02281	2.26302	0.709593	0.000193277	1.69807
Ile Trp Arg Arg	C29H47N11O5	3.23	630.381	3306.83	13593.3	2382.05	4047.16	4877.67	6191.08	999.594	3365.36	2239.71	2543.4	3044.53	2130.36	1.17954	1.85745	0.758099	0.906279	0.901192	1.16658	0.604814	1.41985	0.987201	1.12089	1.34988	1.19822	1.05686	0.977322	0.0197713
1-Docosahexaenoyl-2-stearoyl-sn-glycero-3-phosphocholine	C48H84NO8P	9.87	834.606	512.57	1530.04	931.893	706.469	879.038	1060.01	820.007	861.602	421.246	1105.57	773.361	362.618	0.182833	0.209071	0.29658	0.1582	0.16241	0.199738	0.496153	0.36351	0.185673	0.487227	0.342891	0.203955	1.88177	0.103668	1.21489
Ile Trp Gly Trp	C30H36N6O5	3.01	561.293	9767.58	15303.9	2293.15	8764.99	9052.13	9340.28	2792.29	5462.81	4152.58	3467.84	5593.33	4328.28	3.48408	2.09119	0.729808	1.96274	1.67246	1.75998	1.6895	2.30476	1.83034	1.52829	2.47995	2.43445	1.28995	0.607011	0.358859
Ile Trp Trp Arg	C34H45N9O5	2.84	660.359	9810.28	18475.5	4061.94	9720.96	10136	12546.9	1450.57	1751.32	2845.01	1963.84	2266.59	1839.91	3.49932	2.52458	1.29273	2.17681	1.87271	2.3642	0.877684	0.73888	1.254	0.865471	1.00495	1.03486	0.480911	0.00803668	1.5747
Ile Tyr	C15H22N2O4	2	295.165	9577.01	26818.8	7224.46	15561.4	18678.5	19959.2	4321.63	9566.74	8645.09	9142.12	7689.2	5916.35	3.41611	3.66465	2.29922	3.48465	3.45102	3.7609	2.61484	4.03621	3.81051	4.02896	3.40922	3.32766	1.09217	0.618396	0.360025
Ile Tyr Arg Thr	C25H41N7O7	3.39	552.313	8133.56	35959	6057.11	18930.2	22550.4	20836.8	3421.51	8195.26	5531.41	6098.02	6710.92	5425.72	2.90123	4.91361	1.92771	4.23904	4.16638	3.92626	2.07021	3.45758	2.43809	2.68742	2.97547	3.05171	0.80123	0.055473	0.802078
Ile Tyr Glu Gln	C25H37N5O9	3.36	552.266	2867.8	12696.1	2801.5	5357.02	6676.7	4556.47	1433.31	2124.19	1958.21	1726.74	2217.03	1445.39	1.02294	1.73486	0.891592	1.1996	1.23358	0.85857	0.867236	0.896195	0.863123	0.760981	0.98298	0.812964	0.785089	0.0455464	1.11461
Ile Tyr Glu Lys	C26H41N5O8	3.2	552.304	4419.76	7936.14	3527.44	2963.07	5570.49	4046.28	1321.78	4615.09	2566.64	2269.1	2372.33	2839.9	1.57652	1.08443	1.12262	0.663521	1.0292	0.762437	0.799754	1.94711	1.1313	1	1.05184	1.59731	1.32244	0.428103	0.549354
Ile Tyr Lys Tyr	C30H43N5O7	7.86	586.334	1707.5	2073.97	3567.38	2220.33	2384.44	2362.95	575.352	1486.73	1910.08	1265.97	1250.21	1125.75	0.609062	0.283397	1.13534	0.497198	0.440546	0.445248	0.348122	0.627252	0.841909	0.557917	0.554317	0.633183	1.22149	0.614015	0.210183
Ile Tyr Phe Tyr	C33H40N4O7	2.79	605.294	9337.57	12029.6	12311.5	7618.61	15551.9	8224.35	3313.51	4675.98	4043.66	4687.21	3590.06	2431.49	3.3307	1.64379	3.91819	1.70603	2.87335	1.54971	2.00487	1.9728	1.78233	2.06567	1.59175	1.3676	0.817373	0.169121	0.785694
Ile Tyr Trp Arg	C32H44N8O6	3.46	637.356	10824.1	18563.1	11723.2	10423.2	11561	13171.2	4656.53	8784.28	7643.86	8662.41	7162.51	5871.59	3.86093	2.53655	3.73098	2.33407	2.136	2.48184	2.81748	3.70609	3.36919	3.81755	3.17569	3.30249	1.2578	0.209494	0.893861
Ile Val	C11H22N2O3	1.87	231.17	8928.96	44404.4	9615.52	29959.6	35736.7	33097	4207.47	9294.79	8570.58	7966.78	8073.99	6479.01	3.18495	6.06763	3.06019	6.70885	6.60268	6.23643	2.54577	3.92147	3.77767	3.51099	3.57982	3.64413	0.721651	0.036804	1.08845
Ile Val Ala Gln	C19H35N5O6	2.23	430.266	2214.12	30548.6	5471.31	14314.6	16324	18426.5	3616.76	4963.86	1732.07	5247.63	7019.84	3144.07	0.789776	4.1743	1.74127	3.20546	3.01601	3.4721	2.18836	2.09425	0.763447	2.31265	3.11244	1.76839	0.995626	0.427462	0.391042
Ile Val Leu Glu	C22H40N4O7	3.4	473.299	2447.48	6568.61	3083.48	3950.14	4647.02	3921.17	1783.8	3726.21	1424.7	3204.32	3128.64	2067.56	0.873015	0.897567	0.981333	0.884554	0.858578	0.738863	1.07931	1.57209	0.627966	1.41216	1.38717	1.16291	1.40229	0.121411	1.07694
Ile Val Lys	C17H34N4O4	1.79	359.265	2748.51	14227.2	4103.19	7489.06	8676.5	7624.93	2151.01	2322.73	1534.43	1568.57	2377.96	1497.89	0.980392	1.94408	1.30586	1.67702	1.60306	1.43676	1.30149	0.97996	0.676331	0.691275	1.05433	0.842494	0.667634	0.0334728	1.3503
Ile Val Ser	C14H27N3O5	1.71	318.202	2443.17	4495.95	2785.65	2584.58	3246.83	3506.58	2957.5	1193.35	1451.23	667.89	1073.05	1083.04	0.871475	0.614348	0.886547	0.578766	0.59988	0.660741	1.78946	0.503472	0.639661	0.294341	0.475768	0.609156	0.969669	0.515252	0.334527
Ile-Arg-Arg	C18H37N9O4	1.22	222.654	721.919	795.484	1111.53	1018.89	1447.42	1331.3	630.698	1184.89	927.087	600.291	986.753	699.359	0.257508	0.108699	0.35375	0.228159	0.267423	0.250856	0.38161	0.499904	0.408633	0.26455	0.437504	0.393356	1.93327	0.0536687	1.17817
Ile-Gln	C11H21N3O4	0.82	260.16	1427.54	3771.73	1626.13	1606.57	1701.09	2202.84	510.656	1123.44	903.211	789.792	796.903	673.345	0.509203	0.515387	0.517526	0.35976	0.314291	0.415079	0.308977	0.473978	0.398109	0.348064	0.353329	0.378724	0.883301	0.163188	0.727527
Incensole	C20H34O2	7.37	307.264	548.438	3658.03	1192.77	1587.48	1759.39	2282.8	751.016	1328.21	1252.43	1266.79	1241.13	778.313	0.195627	0.499851	0.379606	0.355485	0.325063	0.430145	0.454409	0.560372	0.552033	0.558278	0.550289	0.437764	1.52986	0.0241612	1.18473
Indacaterol	C24H28N2O3	4.57	393.225	59793.9	50208.6	20429.5	39687.7	52505.8	37044.4	8342.96	4166.54	8784.64	9176.36	9489.31	5801.23	21.3284	6.86075	6.5018	8.88727	9.70092	6.98025	5.04799	1.75786	3.87202	4.04406	4.20734	3.26291	0.407437	0.00143052	1.41089
INDOLEACRYLIC ACID	C11H9NO2	2.03	188.071	535591	4.19565e+06	495156	1.89969e+06	2.72598e+06	2.20617e+06	570139	1.30782e+06	1.38689e+06	1.39685e+06	404755	1.08381e+06	191.045	573.313	157.586	425.397	503.649	415.707	344.968	551.769	611.302	615.595	179.459	609.591	1.65285	0.436552	0.50063
1-Dodecanamine	C12H27N	6.12	186.222	10237.2	14696.3	2731.71	2937.46	4500.98	12332.8	3104.69	17408.4	1897.65	17317.9	3409.1	2615.05	3.65161	2.00817	0.86938	0.657784	0.831596	2.32385	1.87852	7.34459	0.836428	7.63207	1.51152	1.47084	3.19785	0.32219	0.736458
Indoline	C8H9N	1.62	120.081	10222.7	235632	7634.39	74924.7	100721	111927	740.932	2834.26	6162.48	2210.85	3257.51	2074.41	3.64642	32.1979	2.42968	16.7779	18.6091	21.0902	0.448308	1.19578	2.71624	0.974327	1.44431	1.16676	0.244839	0.00634564	1.53259
Isobutyryl carnitine	C11H21NO4	1.73	232.155	56005.6	426511	108577	150808	167736	209319	15596.1	69722.8	106985	72226.2	57911.9	134139	19.9771	58.2805	34.5552	33.7704	30.9907	39.4418	9.43657	29.4161	47.1559	31.8304	25.6768	75.4467	1.00428	0.61374	0.263915
1-Eicosatrienoyl-sn-glycero-3-phosphoethanolamine	C25H46NO7P	9.54	504.305	8101.89	15751.1	21022.1	20878.8	10176.4	11405.1	2971.43	6100	12983	6528.94	2131.39	11153.2	2.88994	2.15231	6.69041	4.67538	1.88017	2.14906	1.79789	2.57359	5.72253	2.87733	0.945012	6.27315	1.11838	0.740434	0.214141
Kaurane-17,18-dioic acid	C20H30O4	5.52	335.223	2836.47	13487.2	2739.47	2913.03	7122.23	6568.8	1656.75	2423	2182.34	1760.89	1987.19	1580.85	1.01176	1.84296	0.87185	0.652314	1.31589	1.23775	1.00243	1.02226	0.961912	0.776032	0.881075	0.88915	0.871058	0.218075	0.625016
L,L-Cyclo(leucylprolyl)	C11H18N2O2	2.97	211.144	8586.83	12020.5	3440.93	7802.01	9780.91	10097	1728.24	4148.13	9761.04	6524.86	8273.72	5459.08	3.06291	1.64254	1.0951	1.7471	1.80711	1.90258	1.04569	1.7501	4.30238	2.87553	3.66838	3.07047	1.77089	0.35288	0.710477
L-a-Lysophosphatidylserine	C24H48NO9P	12.86	526.314	22349.2	28966.1	172427	93866	57204.8	48407.5	62215.1	57006.6	121689	61509.8	24912	125413	7.97192	3.95806	54.8758	21.0194	10.5691	9.12138	37.6438	24.0511	53.6368	27.1076	11.0454	70.5391	3.64067	0.0592695	0.942751
L-Arachidonoylcarnitine	C27H45NO4	7.8	448.342	2505.56	17360.5	2893.09	3654.27	4995.26	7897.27	381.585	2457.02	816.377	1414.42	1007.2	798.643	0.89373	2.37222	0.920741	0.818301	0.922919	1.48808	0.230881	1.03662	0.359835	0.623339	0.446569	0.449198	0.438934	0.00231539	1.29364
L-cis-Cyclo(aspartylphenylalanyl)	C13H14N2O4	1.99	263.103	4115.14	12786.2	6003.67	7965.85	7887.64	8540.14	2502.34	8620.08	5282.39	7413.86	5673.72	4764.27	1.46787	1.74717	1.9107	1.78379	1.45731	1.60921	1.51407	3.63681	2.32832	3.26732	2.5156	2.67967	1.59244	0.0101513	1.33232
1-Heptadecanoyl-sn-glycero-3-phosphocholine	C25H52NO7P	9.15	510.356	308525	348831	790197	452875	339039	454699	82160.8	184939	255258	209921	96317.3	194299	110.051	47.666	251.484	101.412	62.6404	85.6784	49.7121	78.0259	112.51	92.5129	42.7049	109.284	0.900923	0.355127	0.475752
L-NIO	C7H15N3O2	0.77	174.125	2973.6	4524.84	2793.29	2248.05	1068.88	3523.27	3497.03	2717.42	1626.7	2745.28	2128.21	1852.79	1.06068	0.618296	0.888978	0.503404	0.197485	0.663886	2.11591	1.14648	0.717003	1.20985	0.943601	1.04211	2.23447	0.0375652	1.14298
L-phenylalanyl-L-proline	C14H18N2O3	2.58	263.139	17026.1	222426	5143.7	61368.3	76057.2	74607.9	3651.13	14174.7	12373.1	11779.9	5453.54	10768.4	6.0732	30.3933	1.63701	13.7422	14.0522	14.0583	2.20915	5.98031	5.45371	5.19142	2.41798	6.05671	0.812115	0.113282	0.910238
Lauroyl diethanolamide	C16H33NO3	7.29	288.253	3474.41	2690.24	2097.53	1618.25	1988.16	2221.55	1473.55	2840.65	1074.16	2595.55	1971.56	1139.58	1.23932	0.367608	0.667551	0.362376	0.367331	0.418604	0.891583	1.19847	0.473457	1.14387	0.874147	0.64096	1.95939	0.144213	1.05212
Lauryldiethanolamine	C16H35NO2	6.03	274.274	1.20266e+07	1.26331e+07	7.172e+06	5.93542e+06	8.28904e+06	1.4318e+07	8.29578e+06	1.547e+07	6.10201e+06	1.69832e+07	8.50131e+06	6.39506e+06	4289.88	1726.25	2282.53	1329.12	1531.47	2697.92	5019.44	6526.78	2689.59	7484.54	3769.29	3596.92	2.59249	0.0381748	1.3898
LDGCC 26:5	C36H61NO7	10.4	620.448	302.835	578.397	1485.27	661.025	889.527	1161.89	508.907	475.081	658.985	695.708	419.323	360.852	0.108021	0.0790349	0.472694	0.148023	0.164348	0.218935	0.307919	0.200437	0.290461	0.306601	0.185918	0.202962	1.68845	0.193111	0.707287
Leu Ala Phe Asp	C22H32N4O7	3.3	465.235	4753.35	17988.8	2381.22	9176.94	11629.1	9268.62	6173.6	10582.7	3758.06	7181	12465.3	5110.68	1.69551	2.45808	0.757835	2.05499	2.14858	1.74648	3.7354	4.46486	1.65645	3.16469	5.52683	2.87452	1.99391	0.000395748	1.2642
Leu Arg Asp	C16H30N6O6	1.4	403.231	5431.99	18651.1	1578.33	12996.2	15651.9	12670.7	1765.87	1414.49	1125.82	1472.31	2189.92	1360.33	1.93758	2.54858	0.502313	2.91023	2.89183	2.38752	1.06846	0.596772	0.496227	0.648852	0.970959	0.765118	0.44211	0.00882998	1.27459
Leu Arg Asp Leu Tyr	C31H50N8O9	3.26	679.365	3155.66	6462.5	3888.58	3291.83	4489	4491.81	2361.42	3041.75	3845.56	3459.09	2438.1	2729.79	1.12562	0.883067	1.23756	0.73714	0.829382	0.846387	1.4288	1.28331	1.69501	1.52443	1.081	1.53538	1.54628	0.00347775	1.43455
Leu Arg Glu	C17H32N6O6	1.84	417.244	3223.71	8750.54	3682.18	3255.54	6074.4	5017.33	833.209	1819.01	1912.01	1284.95	1354.22	1609.2	1.14989	1.19572	1.17187	0.729012	1.1223	0.94541	0.504141	0.767439	0.842761	0.566282	0.600429	0.905097	0.67809	0.0138582	1.37317
Leu Asn Arg Glu	C21H38N8O8	1.43	531.286	1926.45	6473.65	967.546	4107.39	5924.53	4370.64	569.895	1477.18	1395.88	1733.43	1831.38	883.535	0.687161	0.884591	0.307927	0.919767	1.09461	0.823555	0.34482	0.62322	0.615263	0.763929	0.811993	0.496946	0.896702	0.308161	0.519639
Leu Asn Asp Glu	C19H31N5O10	1.27	490.214	1211.05	8248.56	2468.55	4408.56	6437.05	5140.78	1195.55	2187.77	2312.73	1099.94	2406.95	1545.86	0.43198	1.12712	0.78563	0.987209	1.1893	0.968672	0.723376	0.923019	1.01938	0.484749	1.06719	0.869473	1.01283	0.746609	0.280527
Leu Asn Val	C15H28N4O5	1.98	345.213	2738.7	9863.47	981.13	8048.18	9951.75	10000.9	922.945	1722.5	1594.38	1376.39	988.153	985.143	0.976891	1.34779	0.31225	1.80223	1.83867	1.88446	0.558437	0.726721	0.702755	0.606581	0.438125	0.554096	0.705058	0.092649	1.07927
Leu Asp Asp Gln	C19H31N5O10	1.42	490.215	2349	15444.7	811.607	7533.04	7415.23	5763.82	2078.49	2352.61	2061.66	2038.06	2379.84	1683.6	0.837885	2.11044	0.258298	1.68687	1.37003	1.08607	1.25761	0.992568	0.908722	0.89818	1.05517	0.946945	1.27731	0.950812	0.0156409
Leu Asp Glu Ala	C18H30N4O9	1.64	447.205	2635.98	10358.2	2098.3	4589.18	5817.22	4787.82	990.369	604.97	1629.62	1349.66	1934.34	1188.71	0.940251	1.4154	0.667795	1.02765	1.07478	0.902164	0.599232	0.255237	0.71829	0.594802	0.857641	0.66859	0.668519	0.0913333	1.17579
Leu Asp Gly Phe	C21H30N4O7	3.33	451.219	15903.9	26562.7	20204.2	17448.4	20601.4	15087.2	8761.8	15530.6	13102.1	14475.4	12589.4	11220.9	5.67289	3.62965	6.43009	3.90722	3.80628	2.84287	5.30141	6.55235	5.77503	6.37935	5.58184	6.31121	1.49285	0.0664296	1.19221
Leu Asp Thr	C14H25N3O7	1.78	348.179	2881.88	9765.38	2727.68	5186.16	6406.67	5774.05	1734.05	2537.68	2123.43	1762.78	2335.8	1538.7	1.02796	1.33439	0.868099	1.16134	1.18369	1.088	1.0492	1.07065	0.935948	0.776862	1.03564	0.865442	0.873413	0.0940449	0.957657
Leu Cys Gly Arg	C17H33N7O5S	1.72	448.236	1611.6	12224.8	1277.59	4783.75	4008	3233.85	353.238	961.439	846.474	915.508	1082.89	746.343	0.574856	1.67046	0.4066	1.07123	0.740514	0.60935	0.21373	0.405631	0.373101	0.403468	0.48013	0.419782	0.541026	0.0168751	1.26364
1-Hexadecanoyl-2-octadecadienoyl-sn-glycero-3-phosphocholine	C42H80NO8P	11.22	780.552	12810.1	9995.06	42779.4	42396	63799.5	44676.8	9983.66	38831.9	18249.2	19136.8	7141.69	3289.14	4.56934	1.36577	13.6148	9.49373	11.7875	8.4184	6.04071	16.3832	8.04371	8.43365	3.16646	1.84998	2.54752	0.849079	0.170393
Leu Gln Ala	C14H26N4O5	1.77	331.197	1737.68	13114.2	2748.01	6440.28	7938.26	6509.66	2454.7	1836.16	2300.4	1703.83	2120.29	1699.29	0.619827	1.79198	0.87457	1.44217	1.46666	1.22661	1.48524	0.774677	1.01395	0.750882	0.94009	0.95577	0.988119	0.481011	0.609793
Leu Gln Asp	C15H26N4O7	1.22	375.186	729.889	3512.73	555.399	1684.32	2149.8	2150.04	600.353	1402.78	984.495	1069.13	1028.27	797.086	0.260351	0.479996	0.176758	0.377169	0.397194	0.40513	0.363249	0.591831	0.433937	0.47117	0.455913	0.448323	1.43114	0.0467134	0.972589
Leu Gln Glu	C16H28N4O7	1.93	389.203	1323.54	12932.6	2318.61	7133.92	10202.7	7503.28	923.037	1817.63	1652.77	1465.64	1871.54	1265.81	0.472106	1.76717	0.737911	1.5975	1.88504	1.41384	0.558493	0.766856	0.728494	0.645913	0.829797	0.711955	0.65871	0.0430001	1.07473
Leu Gln Glu Lys	C22H40N6O8	2.77	517.298	6047.79	48808.3	7520.25	22289.9	27216.6	26746.1	1544.07	19186	11340.7	12818.6	15031.2	11601.6	2.15724	6.6694	2.39336	4.99137	5.0285	5.03974	0.934256	8.09457	4.99865	5.64922	6.66447	6.52534	1.24787	0.577304	0.180596
Leu Glu Asp Asn	C19H31N5O10	1.53	490.212	1595.22	25807.5	2736.11	11541.8	13475.8	11974.2	596.306	4619.34	3322.28	3113.37	3819.2	2471.42	0.569013	3.52646	0.870782	2.58455	2.48977	2.25629	0.360801	1.9489	1.46436	1.37207	1.69335	1.39006	0.782579	0.111764	0.517647
Leu Glu Gly Asp	C17H28N4O9	2.17	433.194	4131.27	38342	5873.99	12603.4	17876.3	17708.5	836.861	5514.15	3794.54	3171.58	3508.17	2875.03	1.47362	5.23923	1.86943	2.82229	3.3028	3.3368	0.506351	2.32642	1.67252	1.39773	1.55545	1.61707	0.522189	0.00295087	1.1496
Leu Glu Ile Glu	C22H38N4O9	3.18	503.277	3013.37	11739.6	3201.33	7808.33	6527.86	8561.41	1201.82	2136.66	1976.55	1706.24	1955.61	1414.47	1.07487	1.60415	1.01884	1.74852	1.20608	1.61322	0.727174	0.901456	0.871207	0.751945	0.867072	0.795572	0.622616	0.00485784	1.55766
Leu Glu Ile Tyr	C26H40N4O8	3.22	537.293	4353.4	20766.5	6480.66	9771.83	16987.3	11974.4	2409.94	4193.82	3829.65	3817.23	3624.74	3055.42	1.55285	2.83764	2.0625	2.1882	3.13856	2.25632	1.45816	1.76937	1.688	1.68227	1.60713	1.71853	0.737246	0.0142303	1.29923
Leu Glu Lys	C17H32N4O6	1.31	389.239	1254.9	2416.31	1799.95	1222.58	3094.76	1699.57	742.855	1090.41	996.715	963.027	942.353	758.401	0.447622	0.330177	0.572842	0.273773	0.571785	0.320247	0.449472	0.460043	0.439323	0.42441	0.417818	0.426564	1.12955	0.566606	0.335419
Leu Glu Phe Glu	C25H36N4O9	3.29	537.257	3989.29	28453.7	1635.21	9843.15	13915.5	12057.4	2751.42	14355	4031.15	8065.36	7674.33	4884.31	1.42298	3.88805	0.520413	2.20418	2.57101	2.27197	1.66477	6.05636	1.77682	3.55443	3.40262	2.74719	1.71451	0.0355758	0.761839
Leu Glu Ser Ser	C17H30N4O9	1.63	435.214	1204.11	5387.03	1831.67	2363.27	3312.18	2339.19	1000.88	1151.54	1579.13	1460.49	1555.78	1391.28	0.429506	0.73611	0.582939	0.529206	0.611955	0.440772	0.60559	0.485835	0.696033	0.643643	0.689799	0.782527	1.23046	0.271116	0.768827
Leu Gly Tyr Pro	C22H32N4O6	3.14	449.243	2286.31	6855.9	3382.14	2773.42	4581.83	5039.68	2001.71	3301.73	3251.97	2590.01	4185.52	2404.23	0.815526	0.936823	1.07638	0.621051	0.846534	0.949623	1.21115	1.393	1.43338	1.14143	1.85576	1.35226	1.6263	0.00166651	1.48018
Leu His Met Val	C22H38N6O5S	2.65	499.27	21597.4	197621	40113	67503.2	131268	112242	2010.17	20174.8	19401.4	17882.7	19107.1	15247.7	7.70378	27.0039	12.7662	15.116	24.2529	21.1496	1.21627	8.51173	8.55158	7.88099	8.47166	8.57612	0.403186	0.00432386	1.20205
Leu His Thr Cys	C19H32N6O6S	1.31	473.219	1079.81	4936.37	397.327	2218.33	3011.3	1612.14	399.652	485.574	490.572	213.806	377.641	329.563	0.385167	0.674529	0.126451	0.496751	0.556364	0.303774	0.241813	0.204863	0.21623	0.0942249	0.167437	0.185364	0.623724	0.0657664	1.20127
Leu Ile Arg Glu	C23H43N7O7	3.4	530.319	4633.65	13866.5	3029.78	9395.2	8993.68	6514.47	1777.67	4080.59	2270.11	1641.69	2783.65	2242.21	1.65282	1.89478	0.964243	2.10387	1.66166	1.22751	1.0756	1.7216	1.0006	0.723497	1.23421	1.26114	0.785184	0.13354	0.939454
Leu Ile Asp Arg	C22H41N7O7	2.89	516.314	19861.8	16696.8	59363.4	21558.1	35220.2	33744.9	2901.49	2201.63	6223.1	4292.47	2864.66	3101.77	7.08468	2.28153	18.8927	4.8275	6.50725	6.35852	1.75557	0.928869	2.74296	1.89171	1.27012	1.7446	0.276921	0.000420923	1.49556
Leu Ile Asp Glu Leu	C27H47N5O10	7.73	602.331	215.974	630.955	1360.41	885.483	725.403	904.011	567.06	414.452	591.947	418.353	509.93	748.203	0.0770376	0.0862167	0.432956	0.198286	0.134025	0.170342	0.343105	0.174857	0.260913	0.18437	0.226092	0.420828	2.02862	0.140868	0.815373
Leu Ile Gln Asp	C21H37N5O8	2.37	488.272	6397.34	23635.4	7716.45	7687.37	9367.32	10459.4	3360.63	5478.54	5968.99	5900.74	5738.89	4516.5	2.28193	3.22966	2.4558	1.72143	1.7307	1.97085	2.03338	2.3114	2.63096	2.60047	2.54449	2.54031	1.15798	0.39733	0.588532
Leu Ile Glu Ile	C23H42N4O7	3.64	487.312	4193.58	14932.1	4473.07	6783.94	5286.16	9379.76	2640.63	531.277	2768.61	2696	2628.05	1850.33	1.49585	2.04039	1.42358	1.51913	0.976665	1.76742	1.59774	0.224146	1.22032	1.18814	1.16522	1.04072	0.766535	0.237363	0.802844
Leu Ile Gly Lys	C20H39N5O5	2.24	430.303	5659.02	40050.6	5944	9988.74	17436.8	8175.85	2132.5	3454.6	2389.03	2697.1	3066.13	2253.67	2.01857	5.47271	1.89171	2.23678	3.2216	1.54057	1.29029	1.4575	1.05302	1.18862	1.35945	1.26758	0.539727	0.00791202	1.35123
Leu Ile Gly Val	C19H36N4O5	3.21	401.276	1427.87	57455.7	5531.15	18433.4	23813.5	22778.1	3337.39	3690.98	2359.23	1887.84	885.71	2129.82	0.509319	7.85102	1.76032	4.12779	4.39975	4.29206	2.01932	1.55722	1.03988	0.831978	0.392704	1.19792	0.88729	0.11955	1.07156
Leu Ile Ile Asn	C22H41N5O6	3.8	472.313	2380.93	19932	2460.96	5716.88	8333.49	7493.11	1230.52	2025.15	1800.29	1617.23	2117.22	1342.78	0.849276	2.7236	0.783213	1.28018	1.53969	1.41192	0.744538	0.854413	0.793517	0.712717	0.938727	0.755249	0.650811	0.0321463	1.17541
Leu Ile Met Arg	C23H45N7O5S	8.74	532.338	2920.28	5082.12	7995.21	5183.5	3945	5531.61	1431.68	4027.04	2827.78	2516.05	1950.03	2688.76	1.04166	0.694445	2.54452	1.16074	0.728874	1.04232	0.86625	1.69901	1.2464	1.10883	0.864599	1.5123	1.22673	0.725535	0.167085
Leu Ile Ser Glu	C20H36N4O8	2.05	461.258	3893.07	11477.1	7285.67	12135.2	13879.5	12357.8	1249.79	4499.66	5157.77	2732.52	4480.08	2534.28	1.38865	1.56829	2.3187	2.71743	2.56435	2.32857	0.7562	1.89841	2.2734	1.20423	1.98637	1.42541	0.760902	0.0829347	0.93825
Leu Ile Tyr Glu	C26H40N4O8	2.89	537.293	10643	9772.2	2803.64	4324.21	8057.57	7827.8	4330	7926.83	6940.56	8808.69	8190.8	7211.85	3.79635	1.33532	0.892273	0.96832	1.48871	1.47498	2.61991	3.34433	3.0592	3.88202	3.63162	4.05632	2.63695	0.0212978	1.4611
Leu Ile Tyr Tyr	C30H42N4O7	2.32	571.318	2539.86	70294.9	1526.7	14688	22028.5	28730.1	2154.99	3782.22	2547.75	2587.51	520.67	2240.5	0.905966	9.60543	0.485879	3.28908	4.06995	5.41359	1.3039	1.59572	1.12298	1.14032	0.230853	1.26017	0.758798	0.138055	0.907772
Leu Leu Ala Glu Glu	C25H43N5O10	3.45	574.314	6920.62	16426.7	6769.85	7339.67	8929.52	9526.25	3209.93	4490	3946.87	4230.71	4557.34	3539.3	2.46858	2.24462	2.15454	1.64357	1.64981	1.79502	1.9422	1.89433	1.73967	1.86449	2.02062	1.99069	0.984389	0.70824	0.193315
Leu Leu Lys Gln Gly	C25H47N7O7	2.19	558.365	5576.3	15164.3	4141.61	6886.4	6474.06	8893.14	1565.33	3439.82	3491.47	3114.39	3759.9	2041.95	1.98906	2.07213	1.31809	1.54207	1.19614	1.67573	0.947118	1.45126	1.53894	1.37252	1.66705	1.1485	0.885535	0.300483	0.765207
Leu Leu Ser Pro Tyr	C29H45N5O8	2.98	592.327	5448.78	30874.6	7366.27	9107.95	14497	11597.2	2544.59	4166.24	4042.38	3894.33	4388.88	3225.68	1.94357	4.21886	2.34435	2.03954	2.67845	2.18525	1.53963	1.75774	1.78177	1.71625	1.94593	1.81429	0.727845	0.0251112	1.23526
Leu Lys Ile	C18H36N4O4	2.31	373.281	4849.07	11236.6	4721.13	7214.24	9071.58	8643.86	5847.66	2923.35	2260.15	1208.89	2168.4	2175.22	1.72966	1.53543	1.50252	1.61548	1.67605	1.62875	3.53818	1.23336	0.99621	0.532761	0.961419	1.22346	0.861076	0.256738	0.691781
Leu Lys Tyr Leu	C27H45N5O6	5.92	536.337	395.661	1563.27	1670.85	720.176	909.222	797.338	421.994	436.91	477.553	487.326	473.753	364.393	0.141132	0.213612	0.531756	0.161269	0.167987	0.150242	0.255332	0.184332	0.210492	0.214766	0.210052	0.204954	1.16904	0.806754	0.118057
Leu Phe Asp Asn	C23H33N5O8	3.14	508.243	3104.02	8774.14	2331.75	4617.03	5033.65	5336.85	1620.66	4139.46	1443.33	2480.23	2196.41	1892.8	1.1072	1.19894	0.742092	1.03389	0.930011	1.00562	0.980594	1.74644	0.636179	1.09305	0.97384	1.06461	1.06043	0.598014	0.25344
Leu Phe Asp Asp	C23H32N4O9	3.35	509.225	3997.39	43873.1	2181.62	26260.2	21747.7	22769	2228.61	2475.73	1516.68	1672.9	1325.86	1773.92	1.42587	5.99503	0.694311	5.88043	4.01808	4.29035	1.34844	1.04451	0.66851	0.737253	0.587857	0.997743	0.431167	0.0237925	1.29491
Leu Phe Leu	C21H33N3O4	7.55	392.255	11443.5	13200.3	7120.12	3445.57	7762.26	9907.79	4012.39	15109.6	6979.69	13331.5	8344.82	2809.78	4.08188	1.80375	2.26602	0.771567	1.43415	1.86692	2.42773	6.37472	3.07644	5.87526	3.6999	1.58037	2.75461	0.15841	1.06271
Leu Phe Ser Asn	C22H33N5O7	3.15	480.246	4072.75	13272	4924.77	7566.62	7722.83	6901.03	1527.9	3761.62	3288.42	3855.05	2795.18	4163.21	1.45274	1.81355	1.56733	1.69439	1.42686	1.30036	0.924472	1.58703	1.44944	1.69893	1.23932	2.34161	1.01804	0.809118	0.150984
Leu Phe Trp Leu	C32H43N5O5	3.36	578.333	8978.57	9412.82	9832.84	14633.4	8815.93	10207.4	9655.41	17244.9	5386	10693.3	15369.5	9239.2	3.20265	1.28621	3.12935	3.27685	1.62882	1.92336	5.8421	7.27564	2.37399	4.71258	6.8145	5.19661	2.76051	0.0430338	1.38233
Leu Pro Asp Gln	C20H33N5O8	0.86	472.24	666.623	1971.74	1686.57	838.201	1990.17	1932.36	1199.17	1557.4	1445.47	1769.22	1573.2	895.393	0.237784	0.269428	0.536758	0.187698	0.367702	0.364113	0.72557	0.657069	0.637123	0.779703	0.697522	0.503616	2.35188	0.0112614	1.51262
Leu Pro Cys Thr	C18H32N4O6S	1.85	433.214	3350.95	13475.3	3499.53	7438.56	9142.42	8508.96	1711.73	3454.25	2748.75	2766.16	3035.29	2125.57	1.19528	1.84132	1.11374	1.66572	1.68914	1.60334	1.0357	1.45735	1.21157	1.21906	1.34578	1.19553	0.836669	0.0253006	0.965212
1-Hexadecyl-2-(8Z,11Z,14Z-eicosatrienoyl)-sn-glycero-3-phosphocholine	C44H84NO7P	4.8	770.593	14315.8	26241.3	35309.2	23393.1	31626.3	39068.3	9443.25	35929	10541.7	18091.4	18481.8	12729.6	5.10642	3.58573	11.2373	5.23841	5.84323	7.3616	5.71373	15.1584	4.64649	7.97294	8.19441	7.1598	1.60947	0.481696	0.577273
Leu Pro Ser Asp	C18H30N4O8	1.74	431.214	2452.79	16354.8	2778.67	7426.52	10041.7	7867.17	1329.84	685.435	1693.48	806.582	1137.08	1122.85	0.874909	2.2348	0.884326	1.66302	1.85529	1.4824	0.804632	0.289185	0.746438	0.355463	0.504155	0.631549	0.467444	0.0255044	1.512
Leu Pro Thr Val	C20H36N4O6	3.24	429.267	6124.02	18128.8	7675.31	11425.4	9412.98	11024.9	3496.54	1168.56	4192.85	3742.27	4164.97	3387.39	2.18443	2.4772	2.44271	2.5585	1.73913	2.07742	2.11561	0.493015	1.84808	1.64923	1.84665	1.90525	0.757941	0.177526	0.879798
Leu Ser Ala Asp	C16H28N4O8	1.88	405.198	4110.33	10964.6	4991.11	7501.47	9351.07	8806.49	2049.61	3991.78	3342.94	3479.26	3675.22	3072.89	1.46615	1.49826	1.58845	1.6798	1.72769	1.6594	1.24014	1.68413	1.47347	1.53332	1.62951	1.72835	0.965841	0.388914	0.41602
Leu Ser Glu Lys Tyr	C29H46N6O10	1.65	639.334	2383.14	8060.55	1984.46	3824.92	5487.88	4598.29	1243.22	1412.29	1446.73	1440.54	363.945	1114.86	0.850065	1.10143	0.631564	0.856514	1.01393	0.866451	0.752224	0.595846	0.637677	0.634853	0.161365	0.627054	0.676602	0.111344	1.02185
Leu Ser Gly Val	C16H30N4O6	1.86	375.224	1794.2	23131.3	2059.37	8624.38	13673.4	8449.07	998.781	2121.78	1579.58	1397.49	1718.39	1157.25	0.639989	3.16077	0.655405	1.93126	2.52628	1.59205	0.604322	0.895181	0.696232	0.61588	0.761897	0.6509	0.553186	0.0274778	1.18863
Leu Ser Ser Val	C17H32N4O7	2.06	405.234	3765.61	14065.6	5789.98	3431.01	8318.31	4336.13	3753.86	3298.98	4685.48	3194.96	2900.74	3138.65	1.34319	1.922	1.84269	0.768305	1.53688	0.817053	2.27131	1.39184	2.06522	1.40803	1.28612	1.76534	1.39434	0.225925	0.681028
Leu Ser Ser Val Gln	C22H40N6O9	1.79	533.294	2423.86	11259.2	2531.97	5359.3	6715.18	5971.16	384.994	1908.78	1637.88	1632.89	1831.78	1193.13	0.864587	1.5385	0.805814	1.20011	1.24069	1.12514	0.232944	0.805314	0.72193	0.719619	0.81217	0.671079	0.589909	0.0154094	1.19311
Leu Ser Val Ser	C17H32N4O7	1.68	405.233	2619.06	8460.65	2413.78	4376.96	6099.31	5148.42	1521.25	2075.37	1973.68	1756.16	2300.32	1435.09	0.934214	1.1561	0.768198	0.980133	1.1269	0.970113	0.920449	0.8756	0.869942	0.773947	1.01991	0.807168	0.900302	0.121271	0.831183
Leu Thr Ile Ile	C22H42N4O6	3.75	459.319	2708.96	16723.2	1485.58	3314.79	9877.91	10783.1	4950.23	7891.85	4676.39	8490.83	8880.93	5968.36	0.966281	2.28514	0.472794	0.742281	1.82503	2.03185	2.99518	3.32957	2.06122	3.74194	3.9376	3.35692	2.96121	0.00542215	1.41265
Leu Thr Ile Lys	C22H43N5O6	2.11	474.329	3131.31	6212.1	3685.02	9792.22	6287.55	5439.68	1987.43	2831.83	3539.45	1950.9	2485.04	1995.58	1.11694	0.848851	1.17278	2.19277	1.16168	1.02499	1.20252	1.19475	1.56009	0.859769	1.10181	1.12242	1.04166	0.869447	0.224773
Leu Tyr Gln Glu	C25H37N5O9	2.49	552.267	2319.92	14898.6	3550.6	2593.59	4869.67	4977.88	1215.1	1753.08	2951.61	2568.3	1702.58	1127.5	0.827513	2.03582	1.13	0.580782	0.899714	0.937977	0.735206	0.739624	1.30098	1.13186	0.754885	0.634162	0.977842	0.543815	0.409257
Leu Val	C11H22N2O3	2	231.17	13719.6	28618	14870.9	30879.9	37588.5	34393.1	5678.65	13107.9	9256.89	10247.4	12029.6	9637.79	4.89375	3.9105	4.73276	6.91493	6.9448	6.48066	3.43592	5.53024	4.08017	4.51608	5.33365	5.4208	0.872662	0.18764	0.736212
Leu Val Ala Ser Asn	C21H38N6O8	1.71	503.283	5526.53	10178.6	3575.2	5335.99	7942.23	8100.52	2246.23	3336.81	2577.52	2694.33	4330.65	2336.23	1.97131	1.39085	1.13783	1.19489	1.4674	1.52637	1.3591	1.4078	1.13609	1.1874	1.92011	1.31402	0.977205	0.651212	0.160061
Leu Val Gly Phe	C22H34N4O5	3.7	435.261	2642.66	14354.7	5004.52	7705.25	6535.97	5502.68	2157.77	4540.23	3730.08	3598.74	3686.57	3136.18	0.942632	1.9615	1.59272	1.72543	1.20758	1.03686	1.30558	1.91552	1.64411	1.58598	1.63454	1.76395	1.22798	0.127222	0.681427
Leu Val Ser Met	C19H36N4O6S	2.42	449.243	4861.02	11499.7	5558.99	5319.06	5432.44	3266.83	3686.16	5174.63	3827.57	4435.79	4254.74	3513.87	1.73392	1.57138	1.76918	1.1911	1.00369	0.615566	2.23035	2.18318	1.68708	1.95487	1.88646	1.97639	1.72678	0.0378549	1.21267
Leu Val Val Ala	C19H36N4O5	3.51	401.275	4794.74	23037.9	7727.05	12301	10677.9	9020.21	2491.92	4277.93	4324.93	3885.51	3992.03	3430.21	1.71028	3.14801	2.45917	2.75456	1.97284	1.69967	1.50776	1.80486	1.9063	1.71236	1.76997	1.92933	0.814006	0.0743256	1.0557
Leucyl-Hydroxyproline	C11H20N2O4	1.48	245.15	8533.75	15977.5	10879.4	11529.1	18008	17780.2	3420.41	2452.45	6170.77	4730.01	4915.1	3916.59	3.04398	2.18324	3.46243	2.58172	3.32714	3.35031	2.06955	1.03469	2.7199	2.08453	2.17924	2.2029	0.676547	0.00342334	1.19597
Limaprost	C22H36O5	6.46	403.246	1412.76	2487.74	1690.84	1328.83	1558.15	1279.38	841.407	1113.41	1116.53	873.697	969.822	809.169	0.503929	0.339936	0.538119	0.297565	0.287882	0.241072	0.509102	0.469749	0.492133	0.385041	0.429997	0.455119	1.33037	0.0634237	0.903742
Linoelaidic acid	C18H32O2	10.56	263.237	16241.3	17647.2	15094.8	13770.8	16147.7	18090.9	4615	14981.9	13768.8	19630.8	10197.3	11111.4	5.79325	2.4114	4.804	3.08368	2.98343	3.40885	2.79235	6.32087	6.0689	8.65137	4.52123	6.24963	1.75348	0.16983	1.01971
Linoleamide	C18H33NO	9.73	280.263	7498.44	28279	10661.6	4140.11	8723.35	16009.9	6498.01	46612.3	3045.53	38208.2	10864.5	5918.84	2.67469	3.86418	3.39311	0.927094	1.61172	3.01673	3.93168	19.6657	1.34238	16.8385	4.81708	3.32907	4.8683	0.172006	1.0087
1-Hexadecylamine	C16H35N	7.34	242.284	8412.89	36913.2	3139.87	3866.27	2473.84	8101.87	8150.98	15183.7	2693.8	8695.26	2394.04	3226.83	3.00087	5.04399	0.99928	0.865772	0.457063	1.52663	4.93183	6.40601	1.18735	3.83203	1.06146	1.81494	2.00651	0.0436359	0.729433
Linoleoyl Ethanolamide	C20H37NO2	9.37	324.29	1430.12	24251.2	1685.54	2538.75	4651.17	12154.9	957.699	8631.63	1371.95	7069.15	2941.1	1440.74	0.510123	3.3138	0.53643	0.568502	0.859345	2.29033	0.579465	3.64168	0.604716	3.1154	1.30402	0.810346	1.78558	0.537859	0.360889
Linoleoylcarnitine	C25H45NO4	7.82	424.342	17104.3	213911	11204.4	54288	55814.4	90926.8	3785.87	16889	6642.72	12181.9	7145.05	6590.36	6.10108	29.2299	3.56585	12.1567	10.3122	17.1332	2.29067	7.12547	2.92792	5.3686	3.16795	3.70676	0.400916	0.0035112	1.21212
Loxoprofen Metabolite trans-glucuronide	C21H28O9	3.29	425.178	1190.21	4124.87	1304.38	2757.45	2834.42	2706.36	3870.62	1015.88	2828.19	3879.47	3355.6	2342.29	0.424547	0.563642	0.415126	0.617474	0.523684	0.509956	2.34195	0.428601	1.24658	1.70969	1.4878	1.31743	2.91216	0.0174745	1.42305
LPC 14:1-SN1	C22H44NO7P	6.8	466.295	823.352	2606.48	4262.86	1876.28	1433.82	1925.33	571.724	512.378	644.396	581.251	424.72	570.816	0.293689	0.356162	1.35668	0.420156	0.264911	0.362788	0.345927	0.216172	0.284031	0.25616	0.188311	0.321057	0.699945	0.104635	0.957362
LPC 15:1	C23H46NO7P	7.27	480.308	2136.94	1871.64	3959.75	2244.34	1851.22	2455.24	767.854	2587.42	1446.89	1789.96	1433.94	1426.77	0.762244	0.25575	1.26021	0.502574	0.342029	0.462639	0.464597	1.09163	0.637747	0.78884	0.635776	0.802488	1.75783	0.371062	0.652342
LPC 15:1-SN1	C23H46NO7P	7.58	480.309	1073.71	1814.61	4046.83	2622.28	2209.97	2437.85	342.359	1098.68	1061.56	961.362	1181.43	913.854	0.382991	0.247957	1.28793	0.587207	0.408311	0.459362	0.207148	0.463535	0.467903	0.423676	0.523819	0.513999	0.982821	0.542029	0.398309
LPC 16:2	C24H46NO7P	7.37	492.309	2483.18	4404.25	1747.84	2376.08	2767.03	2942.25	1837.57	2245.08	2058.07	2020.39	2194.31	1759.19	0.885748	0.601818	0.556258	0.532076	0.511233	0.554405	1.11184	0.947198	0.907136	0.890391	0.972908	0.989458	1.63686	0.0004148	1.61292
LPC 16:2-SN1	C24H46NO7P	7.5	492.307	5203	7847.63	12799.8	7897.8	7479.43	10006.7	1956.39	3022.38	5153.83	4157.61	3521.42	4052.63	1.8559	1.07234	4.07361	1.76855	1.38189	1.88555	1.18373	1.27514	2.27166	1.83227	1.56132	2.27941	0.959891	0.565767	0.276069
LPC 17:1-SN1	C25H50NO7P	8.44	508.34	43431	25357.9	70256.4	41764.8	36039.6	51114.3	8949.89	15031.2	19642.2	18751.9	11982.2	14928.9	15.4918	3.46502	22.3595	9.35237	6.65863	9.63142	5.41522	6.34167	8.65771	8.26404	5.31266	8.3968	0.853377	0.263895	0.623083
(2R)-3-Hydroxyisovaleroylcarnitine	C12H23NO5	1.43	262.164	17539.3	98280.6	39162.3	58867.1	68284.6	57315.2	4691.38	20457.4	65737.9	27564.4	43942.6	24172.8	6.25625	13.4295	12.4636	13.1821	12.6162	10.7999	2.83856	8.63097	28.9753	12.1477	19.4831	13.596	1.19099	0.899228	0.0218072
1-hexadecylpyridinium	C21H37N	8.32	304.3	2.19616e+06	36077.7	2.515e+06	882186	1.27158e+06	2.77584e+06	51205.1	15894.8	13277.3	14444.3	14079.5	13976.6	783.369	4.92982	800.413	197.548	234.936	523.049	30.9822	6.706	5.85225	6.36565	6.24255	7.86114	0.24683	0.00775885	1.41314
LPC 17:2	C25H48NO7P	7.67	506.324	728.813	1431.88	1697.26	1288.3	1002.12	1329.89	398.075	654.546	1269.48	824.826	675.773	614.536	0.259967	0.195659	0.540163	0.288488	0.18515	0.250589	0.240859	0.276153	0.559551	0.363504	0.299623	0.345647	1.2719	0.0467431	0.549728
LPC 18:3	C26H48NO7P	7.56	518.324	12153.1	38890.2	33907.7	30359	27888.9	35637.1	5519.72	23674.7	26923.6	24032.9	15391.3	18014.1	4.335	5.31415	10.7913	6.79828	5.15273	6.71506	3.33976	9.98836	11.8671	10.5914	6.82414	10.1321	1.35681	0.0918594	0.574441
LPC 19:0-SN1	C27H56NO7P	10.25	538.387	12240	18930	50093.4	25445.1	17373.6	22344.4	5359.86	11830.7	19046.8	12999.8	3356.79	12116.6	4.36599	2.58668	15.9425	5.69791	3.20993	4.21032	3.24303	4.99139	8.39528	5.72907	1.48833	6.81502	1.0478	0.709899	0.200055
LPC 19:1	C27H54NO7P	9.46	536.371	8525.72	16070.6	27543.2	17306.1	12952.1	18998.8	4316.78	12068.3	10286.8	10601.3	5559.42	7857.9	3.04111	2.19597	8.76576	3.87534	2.39302	3.57992	2.61191	5.09163	4.53412	4.67204	2.46492	4.41969	1.19416	0.720171	0.145435
LPC 19:1-SN1	C27H54NO7P	9.81	536.371	1387.93	1568.45	3388.58	2069.68	1428.28	2182.24	431.139	689.188	900.598	978.033	552.584	759.165	0.495072	0.214321	1.07843	0.463463	0.263888	0.411198	0.260865	0.290769	0.396957	0.431023	0.245003	0.426994	0.858094	0.276724	0.545973
LPC 20:2-SN1	C28H54NO7P	9.29	548.371	4656.16	2717.27	9967.69	4379.17	4093.74	6370.65	5510.62	5004.5	5547.2	7637.26	3889.07	4489.03	1.66085	0.3713	3.17227	0.980628	0.756354	1.20041	3.33425	2.1114	2.44505	3.36577	1.72432	2.52486	2.71336	0.028063	1.1787
LPC 20:3-SN1	C28H52NO7P	8.87	546.347	14803.2	21862.2	34554.6	17714	19190.5	13398.5	6741.61	16849.2	13014.3	18333.1	12429	11669.9	5.28029	2.98736	10.9972	3.9667	3.54561	2.52466	4.07908	7.10867	5.73634	8.07948	5.51074	6.56376	1.64411	0.254145	0.764319
LPC 20:4-SN1	C28H50NO7P	8.26	544.339	2835.75	6580.17	5197.71	3756.39	3599.79	5776.23	1227.86	3224.75	3266.65	3677.6	2839.26	2157.89	1.01151	0.899146	1.6542	0.841169	0.665094	1.08841	0.742928	1.36052	1.43984	1.62073	1.25886	1.21371	1.34211	0.226491	0.724814
LPC 20:5-SN1	C28H48NO7P	8.13	542.322	114413	225403	264566	196502	194059	258535	49998.8	175326	196379	182153	127155	138174	40.8109	30.8001	84.1996	44.0026	35.8542	48.7155	30.2522	73.97	86.558	80.2757	56.3778	77.7164	1.52716	0.0948082	0.810793
LPC 21:1-SN1	C29H58NO7P	10.34	564.402	3424.5	4999.6	8253.03	4247.42	4375.49	5375.22	1003.55	4407.03	3050.8	3912.9	1369.61	2835.75	1.22152	0.68317	2.62657	0.951123	0.80841	1.01285	0.607209	1.85933	1.3447	1.72443	0.607254	1.59498	1.31161	0.830158	0.123974
LPC 22:1-SN1	C30H60NO7P	10.94	578.418	3909.8	2245.38	14893.6	5151.29	4612.84	4657.53	2427.41	3429.11	4266.22	5906.66	1046.03	4168.34	1.39462	0.306819	4.73997	1.15353	0.852263	0.877614	1.46873	1.44674	1.88043	2.60308	0.463785	2.34449	1.93956	0.466708	0.385414
LPC 22:2-SN1	C30H58NO7P	10.18	576.403	5671.44	1682.17	10595.1	4320.39	2923.17	5755.94	3932.89	4380.61	4815.61	7764.39	2444.26	3456.24	2.02299	0.22986	3.37196	0.967465	0.540081	1.08459	2.37964	1.84818	2.12258	3.42179	1.08373	1.94397	2.86368	0.101446	0.891414
LPC 22:6	C30H50NO7P	8.06	568.339	38306.1	61611.3	33841.7	33457.3	31042.8	50192.5	10468.1	16029.8	35187	32538.9	20668.2	18711.8	13.6638	8.41886	10.7703	7.49209	5.73544	9.45773	6.33382	6.76295	15.5094	14.34	9.16383	10.5245	1.22191	0.658082	0.305723
LPC 24:3-SN1	C32H60NO7P	10.42	602.418	1642.65	2063.44	4498.69	1917.44	1641.02	1870.72	862.362	3205.14	1676.06	3060.12	1089.65	1417.84	0.585931	0.281958	1.43173	0.429372	0.303193	0.352498	0.52178	1.35225	0.738758	1.34861	0.483126	0.797466	2.19985	0.170968	0.896017
LPC 28:7-SN1	C36H60NO7P	10.56	650.419	6515.44	7308.45	17796.2	7383.55	6722.51	10517.4	5716.47	9755.88	3171.93	8240.26	1417.27	2902.24	2.32405	0.998662	5.66375	1.6534	1.24204	1.98178	3.45881	4.11601	1.3981	3.63151	0.628386	1.63237	1.56377	0.901376	0.116171
LPC O-12:0	C20H44NO6P	6.7	426.299	1256.36	1727.59	947.806	1302.16	1403.4	1410.72	985.697	1336.62	1041.51	1538.03	1336.56	920.813	0.448142	0.236067	0.301644	0.291592	0.25929	0.265821	0.596405	0.563921	0.459067	0.677816	0.592603	0.517913	1.96665	0.00129728	1.67239
LPC O-13:0	C21H46NO6P	7.22	440.314	825.247	5804.24	3639.63	3471.73	3245.02	3357.9	892.595	2847.58	2694.86	2806.79	2297.76	2047.42	0.294365	0.793119	1.15833	0.777424	0.599547	0.632726	0.540073	1.20139	1.18782	1.23696	1.01877	1.15157	1.58088	0.00418386	0.909246
LPC O-13:1	C21H44NO6P	7.08	438.297	1788.78	1186.19	13153	4256.1	4322.06	4718.79	1361.33	1666.65	2081.58	2081.39	753.487	1260.41	0.638057	0.162087	4.18603	0.953069	0.798538	0.889157	0.823688	0.703158	0.917502	0.917277	0.334079	0.708921	1.33773	0.72433	0.235401
LPC O-14:0	C22H48NO6P	7.75	454.329	24025.3	85832.3	125301	79657.3	65407	89395.1	25442.6	59785.9	51998.7	58046.6	44491.1	46567.3	8.56981	11.7285	39.8777	17.8376	12.0845	16.8446	15.3943	25.2237	22.9195	25.5813	19.7264	26.1919	1.52385	0.124949	0.738413
LPC O-14:1	C22H46NO6P	7.65	452.314	14888	8361.86	140414	45173.4	42439.7	55377	2420.57	5115.91	15721.5	11567.4	8576.74	7595.63	5.31052	1.1426	44.6875	10.1157	7.84111	10.4346	1.46459	2.1584	6.9296	5.09779	3.80273	4.27218	0.619704	0.0643942	0.828153
LPC O-15:0	C23H50NO6P	8.31	468.345	28522.6	172395	121580	109376	89680.9	106467	19354.1	98994.7	82741.8	77362.5	54882.8	74392.4	10.174	23.5569	38.6935	24.4926	16.5693	20.0615	11.7104	41.7659	36.4702	34.0939	24.3338	41.8421	1.46881	0.0301851	0.643025
LPC O-15:1	C23H48NO6P	8.14	466.329	40815.2	17439.1	337083	106234	87071.7	119753	7202.09	12453.3	47633.2	25354.1	17461.2	21207.1	14.5587	2.38296	107.279	23.789	16.0873	22.5649	4.35769	5.25406	20.9953	11.1737	7.7419	11.928	0.69657	0.0921262	0.731758
LPC O-16:2	C24H48NO6P	8.12	478.329	5236.99	4981.04	40658.4	14279.4	13487.2	20011.2	972.272	2904.55	9984.5	6662.67	2691.78	2748.25	1.86803	0.680633	12.9397	3.19759	2.49188	3.77069	0.588283	1.22543	4.40088	2.93626	1.19348	1.54576	0.710435	0.0995598	0.673437
LPC O-16:3	C24H46NO6P	7.63	476.311	2540.06	3434.78	2792.13	2211.35	2874.95	2807.1	539.865	2293.91	1846.12	1520.59	1602.64	1479.85	0.906036	0.469344	0.88861	0.495187	0.531173	0.528939	0.32665	0.967802	0.813715	0.670131	0.710574	0.832343	1.26715	0.677715	0.293942
LPC O-17:1	C25H52NO6P	8.55	494.361	8545.69	80372.6	62178.5	55150.6	42337.1	55287.2	10534.9	49328.2	38985.7	41350	24169.7	28238.4	3.04824	10.9825	19.7886	12.3499	7.82216	10.4177	6.37426	20.8116	17.1838	18.2231	10.7163	15.8827	1.53744	0.0257071	0.625842
LPC O-17:2	C25H50NO6P	8.93	492.345	7194.97	5604.96	62361.1	18341.2	15567.5	22661.4	2309.71	4511.26	8317.99	5833.41	3570.19	4377.83	2.56644	0.765889	19.8468	4.10714	2.87624	4.27007	1.39751	1.9033	3.66633	2.5708	1.58294	2.46232	0.827881	0.19878	0.657056
LPC O-18:2	C26H52NO6P	8.36	506.361	16126.5	130346	71946.4	66017.7	60166.5	93114.3	15307.6	83243.1	78924.1	77806.8	47020.3	53393.7	5.75231	17.8111	22.8973	14.7833	11.1163	17.5454	9.26199	35.1203	34.7875	34.2897	20.8477	30.0314	1.83463	0.000214496	0.953535
1-Lauroyl-2-hydroxy-sn-glycero-3-phosphocholine	C20H42NO7P	6.46	440.277	1538.65	2045.38	3115.81	2014.82	1814.29	2466.48	461.365	805.985	808.793	759.978	705.712	683.054	0.548836	0.27949	0.991622	0.451178	0.335207	0.464757	0.279153	0.340045	0.356493	0.334925	0.312897	0.384185	0.764535	0.113653	0.952494
LPC O-18:3	C26H50NO6P	7.77	504.345	320.831	6809.55	2681.6	2729.67	2769.38	4271.12	820.365	3712.02	3732.92	3764.27	2396.58	1799.07	0.11444	0.93049	0.853433	0.611255	0.511668	0.804803	0.496369	1.5661	1.64536	1.65893	1.06259	1.01189	2.33274	0.00695565	0.958745
LPC O-19:1	C27H56NO6P	9.6	522.392	2180.06	13019	8623.09	8223.28	5595.35	7850.05	2015.43	8370.52	7107.68	7689.51	3359	5566.74	0.777624	1.77898	2.74434	1.84144	1.03379	1.47918	1.21945	3.53152	3.13286	3.38879	1.48931	3.13102	1.68209	0.00316851	0.902596
LPC O-20:1	C28H58NO6P	10.13	536.407	7230.02	36130.8	21196.8	22423.2	17453.5	22614.8	6120.66	20240.8	20067.3	21310.8	6364.97	16756	2.57894	4.93709	6.74601	5.02122	3.2247	4.26129	3.70336	8.53958	8.84509	9.39175	2.82208	9.42444	1.57234	0.0270358	0.787271
LPC O-20:2	C28H56NO6P	9.34	534.392	1463.29	9718.5	3793.31	4556.21	3020.87	4670.64	1176.14	5683.6	5470.63	5693.14	2069.55	3176.06	0.521954	1.32798	1.20724	1.02027	0.558133	0.880085	0.711633	2.39791	2.41129	2.50899	0.917593	1.78638	1.88323	0.000670774	1.03513
LPC O-20:3	C28H54NO6P	10.56	532.373	1479.95	9031.24	4595.88	7224.81	4356.89	5512.18	242.601	3926.7	3125.85	4200.87	823.809	2841.42	0.527898	1.23407	1.46266	1.61785	0.804974	1.03865	0.146788	1.65668	1.37778	1.85134	0.365258	1.59816	0.949872	0.478131	0.285072
LPC O-22:1	C30H62NO6P	11.16	564.441	3348.83	7876.81	11396.5	9111.67	6021.24	5412.38	2365.16	6476.99	8618.52	6265.73	1180.7	8297.8	1.19452	1.07632	3.627	2.04038	1.11248	1.01985	1.43106	2.73264	3.79879	2.76133	0.523497	4.66711	1.86407	0.296534	0.485907
LPC O-22:2	C30H60NO6P	10.35	562.423	2170.23	9456.53	3897.55	5187.37	3396.31	4718.54	1255.26	6608.98	7032.44	6045.09	1362.93	4857.83	0.774117	1.29219	1.24042	1.16161	0.627499	0.88911	0.759507	2.78833	3.0997	2.66409	0.604294	2.7323	1.99457	0.0326118	0.895782
LPC O-22:3	C30H58NO6P	11.21	560.406	4243.85	13113.6	21052.6	19018.5	9957.09	12954.6	6841.9	7121.72	9503.86	9497.41	5151.29	7219.84	1.51378	1.7919	6.7001	4.2588	1.83966	2.44103	4.13975	3.00465	4.18903	4.18554	2.28397	4.06081	1.48744	0.215919	0.568504
LPC O-24:2	C32H64NO6P	11.33	590.455	1804.53	3964.84	2340.98	3538.8	3953.69	2320.91	1471.06	3578.95	4854.84	5133.66	832.003	5139.23	0.643674	0.541775	0.74503	0.792443	0.730479	0.437327	0.89008	1.50996	2.13987	2.26242	0.368891	2.89057	2.83528	0.0805299	1.09005
1-Linoleoyl-sn-glycero-3-phosphorylcholine	C26H50NO7P	8.3	520.34	37729.2	37276.7	41172.4	30114.8	27494.2	39731.3	7227.26	14204.1	22313.6	21117.6	13441.9	13789.8	13.458	5.09366	13.1033	6.74359	5.07979	7.48654	4.37292	5.99272	9.83519	9.30662	5.95983	7.75611	0.973557	0.598774	0.317529
LPC O-24:4	C32H60NO6P	11.21	586.421	3289.44	16308.8	16468.6	13910.9	7320.35	11007.3	4542.16	5104.66	7257.99	8326.86	503.269	4019.29	1.17334	2.22851	5.24121	3.11507	1.3525	2.0741	2.74827	2.15366	3.19911	3.66968	0.223138	2.26066	1.05867	0.599079	0.261878
LPE 18:2	C23H44NO7P	8.09	478.293	225252	388327	240091	298226	261941	331635	82795.3	202415	258916	228038	161442	187196	80.3473	53.0629	76.4101	66.7817	48.3959	62.4896	50.0961	85.3989	114.123	100.497	71.5796	105.289	1.39921	0.119586	0.935781
LPE 18:3	C23H42NO7P	7.53	476.277	3893.43	8963.43	3846.09	5494.54	5419.49	6948.23	1529.69	3429	4080.77	3988.6	2483.61	3541.1	1.38878	1.22481	1.22404	1.23039	1.0013	1.30925	0.925555	1.44669	1.79868	1.75779	1.10118	1.9917	1.22779	0.238127	0.687915
LPE 19:0	C24H50NO7P	10.05	496.341	5336.41	4625.23	15543.9	15506.4	8206.44	6343	3900.54	4724.37	10405.3	7025.85	1739.01	9180.58	1.90349	0.632013	4.94692	3.47236	1.51621	1.1952	2.36006	1.99321	4.58634	3.09632	0.771039	5.16364	1.84021	0.372607	0.395371
LPE 20:0	C25H52NO7P	10.78	510.355	5827.92	2878.8	19477.8	19000.3	9973.47	6947.74	8252.28	5852.06	19661.7	6270.81	2228.11	18409.2	2.07881	0.393373	6.19892	4.25473	1.84269	1.30916	4.99312	2.46898	8.6663	2.76357	0.987892	10.3543	3.1952	0.201393	0.617488
LPE 20:1	C25H50NO7P	9.83	508.34	74803.5	124410	178635	242054	176690	199369	46132.9	118882	164798	125138	33017	119677	26.6823	16.9999	56.8515	54.2031	32.645	37.5668	27.9131	50.1562	72.6384	55.1487	14.639	67.3128	1.42198	0.482678	0.304348
1-O-Palmitoyl-2-O-acetyl-sn-glycero-3-phosphorylcholine	C26H52NO8P	6.77	538.35	1870.76	478.543	9548.65	2361.42	2352.33	3425.52	568.396	638.057	972.225	755.123	1015.98	841.295	0.667298	0.0653904	3.03891	0.528792	0.434614	0.645467	0.343913	0.269196	0.428529	0.332785	0.450461	0.473188	1.19534	0.499816	0.396226
LPE 20:2	C25H48NO7P	9.06	506.324	14869.9	17637.9	23267.6	28907.9	18938.9	28631.3	6390.28	22592	19185.7	19454.9	8660.65	15412	5.30408	2.41013	7.40502	6.47333	3.49913	5.39496	3.8665	9.53158	8.45652	8.57383	3.83993	8.66849	1.6424	0.204171	0.716202
LPE 20:3	C25H46NO7P	8.48	504.309	34793.5	54360.4	19836.6	34538.3	30702.7	46900	11424.2	20375.1	25515.1	25874.8	15279.8	20461.1	12.4108	7.42807	6.3131	7.73416	5.67259	8.83732	6.91234	8.59625	11.2463	11.4031	6.77473	11.5084	1.24443	0.36658	0.619607
LPE 20:4	C25H44NO7P	8.09	502.293	315432	377511	233293	262143	252820	335667	107432	169633	225351	217042	161565	153044	112.514	51.5849	74.2468	58.7016	46.7106	63.2494	65.0028	71.5682	99.328	95.6511	71.6344	86.0799	1.30448	0.225449	0.795537
LPE 20:5	C25H42NO7P	7.55	500.277	8753.35	21796.9	8335.82	12406.5	11223.2	13690.7	2887.4	7436.92	8317.75	8750.43	6235.28	5233.03	3.12231	2.97843	2.65292	2.77818	2.07359	2.57972	1.74705	3.13764	3.66622	3.85635	2.76458	2.94333	1.14287	0.551861	0.407227
LPE 21:1	C26H52NO7P	10.33	522.355	2642.15	2340.62	7211.44	8662.17	5639.03	4732.32	1401.62	3545.8	6496.35	3765.82	990.075	5043.51	0.942453	0.319834	2.29508	1.93972	1.04186	0.891706	0.848066	1.49597	2.8634	1.65961	0.438977	2.83673	1.8805	0.4505	0.352106
LPE 22:1	C27H54NO7P	10.85	536.371	11344.2	9564.26	40863.7	52705.4	34197.7	26024.9	12291.2	18376.2	42918.9	23194	5889.23	31906	4.04645	1.30691	13.0051	11.8023	6.31832	4.90385	7.43692	7.75291	18.9174	10.2217	2.61115	17.9456	2.3606	0.254513	0.54981
LPE 22:2	C27H52NO7P	10.05	534.356	2441.98	3435.66	6144.83	4616.18	3434.5	4855.85	2029.67	3356.72	3772.31	4042.46	2214.41	3009.89	0.871052	0.469465	1.95562	1.0337	0.634554	0.914983	1.22807	1.4162	1.66272	1.78153	0.981821	1.69292	1.73294	0.0353433	1.02241
LPE 22:4	C27H48NO7P	8.87	530.324	43128	28773.1	23835.6	15181.3	21404	28716.4	13120.8	18948.1	20221	29487.3	13109.7	17966.3	15.3837	3.93169	7.5858	3.39955	3.95459	5.41101	7.93886	7.99418	8.91285	12.9952	5.81254	10.1052	1.81404	0.176877	0.909011
LPE 22:5	C27H46NO7P	8.3	528.309	73204.5	74377.8	55708.1	56802	44987.4	77384.5	31981	39931.9	51610.6	62087.2	33537.7	37190.3	26.112	10.1633	17.7294	12.7197	8.31182	14.5815	19.3504	16.8473	22.7485	27.3621	14.8698	20.9177	1.50942	0.0623452	0.988052
LPE 22:6	C27H44NO7P	8.04	526.293	102603	56402.5	47959.3	48511.4	47074.1	70105.1	29898.7	25647.4	38749.3	51961.5	30777.7	31573.6	36.5983	7.7071	15.2633	10.8631	8.69736	13.2098	18.0905	10.8206	17.0796	22.8996	13.6461	17.7587	1.33977	0.3518	0.518388
LPE O-13:1	C18H38NO6P	7.22	396.253	2439.69	1420.86	3390.85	2716.21	2153.36	3123.15	847.223	1493.42	2364.16	1593.45	1067.04	1075.72	0.870234	0.194154	1.07916	0.608241	0.397852	0.588493	0.51262	0.630073	1.04205	0.702237	0.473103	0.605042	1.36195	0.515921	0.296508
Luzindole	C19H20N2O	2.27	293.163	4289.32	7665.98	2499.1	4991.21	5218.69	5798.91	3649.68	3867.48	2176.35	2389.5	3403.96	2837.45	1.53	1.04752	0.795351	1.11768	0.964199	1.09268	2.20827	1.63169	0.959273	1.05306	1.50924	1.59593	1.36252	0.0147549	0.993897
LY255283	C19H28N4O3	8.81	361.224	2138.25	2067.2	3461.28	2225.85	2007.75	2591.4	1687.51	3075.89	2263.04	2118.86	1916.64	2625.59	0.762712	0.282473	1.10157	0.498435	0.37095	0.488294	1.02105	1.29772	0.997483	0.933788	0.849794	1.47677	2.33783	0.0293462	1.30458
Lys Ala Arg Glu	C20H38N8O7	1.31	503.29	1006.53	3639.77	1197.72	1813.14	2024.59	2270.63	495.892	766.619	660.57	741.067	730.726	590.877	0.359028	0.497356	0.381181	0.406017	0.374061	0.427852	0.300044	0.323436	0.29116	0.326591	0.323988	0.33234	0.782856	0.00173487	1.49898
Lys Ala Glu Glu	C19H33N5O9	2.15	476.24	6507.04	14087.2	6057.13	6416.98	7689.5	6680	2852.74	4721.91	3787.79	3847.95	4304.38	3223.87	2.32105	1.92495	1.92771	1.43695	1.4207	1.25871	1.72608	1.99217	1.66955	1.6958	1.90847	1.81327	1.10145	0.532645	0.421225
Lys Asn Arg	C16H32N8O5	1.29	417.252	912.436	2374.51	740.021	1129.75	1762.65	1646.17	664.861	789.769	710.112	721.548	968.944	379.362	0.325465	0.324464	0.235516	0.252984	0.325666	0.310187	0.40228	0.333204	0.312997	0.317989	0.429608	0.213373	1.14266	0.342055	0.558619
Lys Asn Arg Glu	C21H39N9O8	1.26	546.296	1024.79	2802.67	1306.83	1424.74	1699.1	2089.14	548.476	837.064	624.405	719.689	535.53	617.622	0.365543	0.38297	0.415905	0.319041	0.313924	0.393654	0.331861	0.353157	0.27522	0.317169	0.237442	0.347383	0.854117	0.0419563	0.988176
Lys Gln Ser Glu	C19H34N6O9	2.14	491.248	8638.61	19156.9	6527.84	11739.3	13245	9484.14	2981.7	4016.81	2284.79	2498.74	3883.74	2478.26	3.08138	2.61769	2.07752	2.62877	2.44714	1.78709	1.8041	1.69469	1.00707	1.1012	1.72196	1.3939	0.603365	0.00266597	1.43045
Lys Glu Gln	C16H29N5O7	1.29	404.216	2227.66	7477.56	2845.83	4702.03	5213.88	5339.29	830.713	1533.77	1674.16	1321.46	1403.26	968.595	0.794603	1.02177	0.905699	1.05292	0.96331	1.00608	0.502631	0.647097	0.737921	0.582371	0.622173	0.544788	0.636848	0.000581581	1.69066
1-Octadecanamine	C18H39N	8.66	270.316	1470.98	785.292	987.644	1078.21	546.245	1264.04	4215.83	895.38	818.563	975.062	620.323	1681.72	0.524697	0.107306	0.314323	0.241443	0.100924	0.238181	2.55083	0.377761	0.360799	0.429713	0.275037	0.945887	3.00101	0.00658754	1.10253
Lys Glu Lys Ile	C23H44N6O7	2.13	517.333	9199.7	58411.7	1094.91	20499.5	22137.4	20748.8	6668.67	19185.2	9230.19	12719.7	11086	8945.91	3.28152	7.98165	0.348461	4.59046	4.09007	3.90968	4.03494	8.09422	4.0684	5.60563	4.91528	5.03164	2.93815	0.208328	0.695196
Lys His Phe Asn	C25H36N8O6	2.16	545.281	6751.44	21744.2	10388.2	12659.5	15990	15113.8	7754.06	9671.86	5650.01	5129.79	6575.49	5499.89	2.40823	2.97124	3.3061	2.83484	2.95429	2.84788	4.69167	4.08056	2.49036	2.26072	2.91543	3.09342	1.15756	0.560383	0.388767
Lys His Trp Glu	C28H38N8O7	1.99	599.303	16576.5	16040.2	7150.32	8231.66	9985.14	9553.76	2236.03	3207.46	3172.47	2918.37	2557.98	1833.07	5.91283	2.19181	2.27563	1.84331	1.84484	1.80021	1.35293	1.35323	1.39833	1.28613	1.13415	1.03101	0.557653	0.0126185	1.29553
Lys His Val Arg	C23H42N10O5	9.59	539.346	845.068	1135.49	1014.93	588.575	486.657	770.328	260.74	545.26	1269.73	628.493	642.388	640.858	0.301435	0.155159	0.323007	0.1318	0.0899142	0.145152	0.157763	0.230045	0.559658	0.276979	0.28482	0.360452	1.91519	0.100511	0.91772
Lys Ile Gln Asp Lys	C27H50N8O9	1.6	631.375	2649.92	10154.8	1771.08	3504.01	7694.63	4520.63	1250.09	1826.38	1777.12	1429.38	2413.5	1322.99	0.945225	1.3876	0.563656	0.784652	1.42165	0.851819	0.756382	0.77055	0.783304	0.629934	1.07009	0.74412	0.862384	0.184311	0.632007
Lys Ile Phe	C21H34N4O4	2.7	407.266	7056.54	16275.2	18571.7	9426.62	12360.3	12191.8	2404.84	3187.19	5904.17	4935.07	4567.42	3618.12	2.51706	2.22392	5.91054	2.1109	2.28367	2.29729	1.45507	1.34468	2.60239	2.1749	2.02509	2.03502	0.737658	0.0480227	0.955764
Lys Leu Ser	C15H30N4O5	1.74	347.229	5368.22	4281.19	4910.08	3289.42	5258.45	5873.51	1618.68	4264.85	3163.74	1758.89	4164.2	2802.68	1.91484	0.585002	1.56266	0.736598	0.971544	1.10674	0.979399	1.79934	1.39449	0.775148	1.84631	1.57637	1.47612	0.40584	0.515086
Lys Phe	C15H23N3O3	1.5	294.181	5245.46	20586	7496.57	11103.3	12752.7	12172.6	1864.71	5159.82	4514.68	4208.29	5187.34	3508.19	1.87105	2.81297	2.38582	2.48636	2.35618	2.29367	1.12826	2.17693	1.98994	1.85461	2.29995	1.97319	0.798882	0.0163695	1.01327
1-Octadecanoyl-2-octadecenoyl-sn-glycero-3-phosphocholine	C44H86NO8P	10.65	788.609	2015.43	6449.74	2087.13	936.544	2435.48	4286.03	1666.14	2964.3	2249.85	656.528	2256.6	1342.86	0.718901	0.881323	0.664239	0.20972	0.449976	0.807612	1.00811	1.25064	0.991669	0.289334	1.00052	0.755292	1.47544	0.0245832	0.589073
Lys Phe Pro His	C26H37N7O5	2.75	528.287	10911.7	25261.3	13601.3	9660.78	15916.2	19238.4	4636.65	11930.9	7411.62	7235.46	8642.72	7092.34	3.8922	3.45183	4.3287	2.16334	2.94065	3.62507	2.80545	5.03366	3.26683	3.18869	3.83199	3.9891	1.13521	0.539602	0.378211
Lys Pro Phe Leu	C26H41N5O5	8.31	504.324	8291.26	6766.15	10391.3	10938.1	9480.36	9895.08	8403.37	3571.56	11994.1	3911.13	4470.19	5587.76	2.95748	0.92456	3.30708	2.44937	1.75158	1.86452	5.08454	1.50684	5.28667	1.72365	1.98198	3.14285	1.41141	0.0935581	0.494031
Lys Pro Tyr	C20H30N4O5	2.09	407.236	6288.69	20218.1	5619.62	11376.2	13988.5	12648.1	2548.15	3250.82	2268.75	2822.89	3775.25	2570.01	2.24317	2.76269	1.78847	2.54746	2.5845	2.38326	1.54178	1.37152	1	1.24406	1.67386	1.4455	0.580905	0.000202496	1.57229
Lys Ser Pro Ile	C20H37N5O6	1.71	444.282	920.703	9722.49	1428.82	3034.01	4793.53	3953.66	384.238	1071.88	753.779	1129.62	1167.41	571.108	0.328414	1.32853	0.45473	0.679406	0.885647	0.744985	0.232487	0.452225	0.332244	0.497827	0.517604	0.321221	0.587883	0.00731599	1.09453
Lys Thr Val Pro	C20H37N5O6	3.07	444.282	3215.22	14195.6	6383.24	7140.08	8786.76	9258.3	3939.53	6352.31	7166.16	7231.94	6147.52	7966.47	1.14686	1.93975	2.0315	1.59888	1.62343	1.74453	2.38365	2.68004	3.15864	3.18714	2.72567	4.48076	1.87594	0.00116598	1.52321
Lys Trp Trp Met	C33H43N7O5S	2.04	650.313	3172.81	7967.03	3500.53	4826.93	2765.01	5416.96	635.489	3178.46	2338.1	1830.09	2737.49	1191.54	1.13174	1.08865	1.11406	1.08089	0.510861	1.02071	0.384508	1.34099	1.03057	0.806525	1.21374	0.670185	1.04587	0.6385	0.353246
Lys Tyr Ile Glu	C26H41N5O8	3.18	552.297	15601.5	20524.1	9724.9	9287.42	14423.4	13880	9990.99	14679.1	4914.08	8517.39	10813.5	5984.31	5.56504	2.80452	3.095	2.07973	2.66486	2.6154	6.04514	6.1931	2.16598	3.75364	4.79445	3.36589	1.48089	0.11755	0.87302
Lys Tyr Ile Gly	C23H37N5O6	2.03	480.282	4329.84	16182	5889.62	7690.76	15469.9	8718.65	1770.44	3040.83	3346.69	3221.17	3077.97	2420.52	1.54445	2.21118	1.8744	1.72219	2.8582	1.64285	1.07122	1.28293	1.47512	1.41958	1.3647	1.36142	0.698539	0.00879591	1.40345
Lys Val Glu Ile Asp	C26H46N6O10	2.16	603.339	1681	16767.4	1246.71	6814.76	8324.28	7875.77	835.247	1437.41	1384.94	1316.75	1643.75	881.482	0.599613	2.29118	0.396773	1.52603	1.53798	1.48402	0.505374	0.606445	0.610439	0.580295	0.728803	0.495791	0.639042	0.0612225	1.07826
Lys Val Val Ala Gly	C21H40N6O6	1.64	473.308	1370.16	7031.87	1258.42	2503.84	4218.92	3830.44	524.919	886.839	777.461	758.148	773.304	609.519	0.488735	0.960868	0.400498	0.560684	0.779483	0.721766	0.317607	0.374157	0.342682	0.334118	0.342866	0.342825	0.567608	0.00380489	1.49138
Lyso-PAF C-16	C24H52NO6P	8.87	482.361	395867	2.3481e+06	1.38577e+06	1.50325e+06	1.18531e+06	1.59014e+06	310100	1.15349e+06	1.23912e+06	1.20171e+06	564935	977555	141.205	320.856	441.027	336.622	218.997	299.628	187.629	486.658	546.166	529.599	250.479	549.828	1.43933	0.00423842	0.695896
Lyso-PAF C-18	C26H56NO6P	10.01	510.391	615997	3.20225e+06	2.06082e+06	2.126e+06	1.37197e+06	1.69256e+06	558397	1.54175e+06	2.07872e+06	1.51957e+06	482576	1.96852e+06	219.725	437.571	655.866	476.075	253.483	318.928	337.863	650.466	916.239	669.68	213.963	1107.2	1.6906	0.0692658	0.692878
LysoPE(14:1(9Z)/0:0)	C19H38NO7P	7.26	424.246	1874.83	1835.69	1920.46	1253.44	1260.24	1482.58	701.967	1091.3	517.566	663.131	536.913	548.564	0.668748	0.250837	0.611196	0.280683	0.232841	0.279361	0.424732	0.46042	0.228128	0.292244	0.238055	0.308541	1.00199	0.63673	0.248514
LysoPE(15:0/0:0)	C20H42NO7P	7.81	440.277	2072.23	5142.45	3337.98	2983.37	3171.21	3246.05	874.3	1574.27	1663.53	1379.51	1025.44	1220.42	0.739163	0.702689	1.06233	0.668066	0.58591	0.611649	0.529004	0.664185	0.733235	0.607957	0.454658	0.686431	0.859895	0.0817594	0.814386
LysoPE(16:1(9Z)/0:0)	C21H42NO7P	7.75	452.277	41778.3	55085.4	152879	96637.8	85236.6	104226	19682.5	48207.5	48162.3	45827.8	34852.4	37425.9	14.9023	7.52713	48.6547	21.6401	15.7482	19.6393	11.9091	20.3387	21.2286	20.1965	15.4528	21.0503	1.15398	0.958883	0.0774215
1-Octadecyl-2-acetyl-sn-glycero-3-phosphocholine	C28H58NO7P	10.56	574.384	11541.4	29648	41553.7	40805.9	16448.6	23809.1	834.91	15588.6	20721.8	18367.2	1604.72	15337.5	4.11682	4.05125	13.2247	9.13765	3.03902	4.48632	0.50517	6.57681	9.13357	8.0945	0.711496	8.62663	0.913265	0.325749	0.485717
Macamide B	C23H39NO	6.94	346.311	4805.86	6327.97	7516.71	4723.45	4887.71	4587.28	5588.4	5766.78	3866.94	7166.38	2535.25	4456.94	1.71425	0.864684	2.39223	1.05772	0.903047	0.864377	3.38131	2.433	1.70443	3.15825	1.12407	2.50681	2.10492	0.0457378	1.18891
Met His His	C17H25N7O4S	1.65	424.173	4425.67	11102.6	4598.52	6436.86	10184	9812.66	2185.1	4065.05	3124.01	3224.3	3742.83	2144.55	1.57863	1.51711	1.4635	1.4414	1.88158	1.84899	1.32211	1.71504	1.37697	1.42096	1.65949	1.20621	0.904831	0.192111	0.791832
Met Ile Phe Arg	C26H43N7O5S	8.12	566.322	1317.22	4785.28	1771.36	2846.98	2931.95	2552.08	352.873	2546.8	2743.02	1701.39	2413.8	1743.22	0.469853	0.653884	0.563746	0.637523	0.541703	0.480887	0.213509	1.0745	1.20904	0.749807	1.07022	0.980479	1.57217	0.22243	0.617722
Met Leu Phe Phe	C29H40N4O5S	9.35	557.287	773.543	1857.13	658.242	956.368	723.763	1043.48	457.097	321.568	692.134	563.441	537.393	467.561	0.275922	0.253768	0.209489	0.214159	0.133722	0.196622	0.276571	0.13567	0.305073	0.248311	0.238268	0.262981	1.212	0.487104	0.464477
Met Met Arg His	C22H39N9O5S2	7.85	574.265	1406.73	2770.35	1684.37	1836.94	2164.73	2405.59	550.229	1155.03	969.903	866.262	663.129	796.056	0.50178	0.378554	0.53606	0.411346	0.399954	0.453283	0.332921	0.487306	0.427505	0.381765	0.294017	0.447743	0.899874	0.238827	0.746241
Met Phe	C14H20N2O3S	2.77	297.125	8545.62	30540.5	8767.51	16571.5	19367.4	18511.6	2929.32	10614.9	4041.93	9056.87	5724.18	6759.81	3.04821	4.1732	2.79031	3.71085	3.57829	3.48812	1.77241	4.47844	1.78156	3.9914	2.53797	3.80207	0.861327	0.183662	0.496318
Met Phe Arg Asn	C24H38N8O6S	8.58	567.261	6687.5	5548.52	7049.29	8387.2	4457.99	6495.1	2306.82	4983.97	6325.83	2752.1	4595.36	7236.69	2.38542	0.758176	2.24347	1.87814	0.823653	1.22387	1.39576	2.10274	2.78824	1.21286	2.03748	4.07029	1.8411	0.259053	0.701101
Met Phe Phe Lys	C29H41N5O5S	7.91	572.294	958.032	1750.74	2613.16	2035.56	1712.89	1761.69	288.802	1089.5	1212.79	1009.67	962.141	1192.59	0.341729	0.239229	0.831651	0.455822	0.316472	0.331954	0.174742	0.459658	0.534565	0.444965	0.426591	0.670776	1.23673	0.724626	0.137227
Met Phe Tyr Trp	C34H39N5O6S	9.07	646.271	1300.02	3611.7	3645.23	2942.05	2596.21	3120.24	2224.98	3280.23	3157.61	3697.93	1603.19	3091.19	0.463716	0.493521	1.16011	0.658814	0.479673	0.587945	1.34624	1.38393	1.39178	1.62969	0.71082	1.73865	2.3033	0.00454638	1.42732
Met Pro Ile Arg	C22H41N7O5S	7.85	516.306	19077.8	24359.5	60026.7	31419.2	28880.5	38492.1	7231.85	18955.2	19027.5	20475.1	14892.8	14655.4	6.80504	3.3286	19.1038	7.03569	5.33593	7.25303	4.3757	7.9972	8.38677	9.02346	6.60314	8.24295	1.19018	0.895042	0.0437365
1-Oleoyl-2-myristoyl-sn-glycero-3-phosphocholine	C40H78NO8P	11.56	732.554	5222.97	9432.45	4271.93	6711.3	7568.5	7017.92	8620.91	4709	2126.43	5008.69	3698.25	3299.98	1.86303	1.28889	1.35956	1.50286	1.39835	1.32238	5.21616	1.98673	0.937267	2.20735	1.63972	1.85608	1.5126	0.135349	0.823467
Met Trp	C16H21N3O3S	2.93	336.136	7959.94	11552	14804.4	6157.36	6061.52	7936.71	3243.39	6635.11	5427.89	5045.7	5320.44	3640.69	2.8393	1.57852	4.71158	1.37882	1.11992	1.49551	1.96245	2.79935	2.39246	2.22366	2.35896	2.04771	1.34345	0.479936	0.429149
Met Trp Lys Asp	C26H38N6O7S	2.61	579.257	5185.16	9346.33	2026.14	5406.59	4297	6198.71	1831.37	1427.58	3253.85	2861.27	2917.35	2529.87	1.84954	1.27713	0.644829	1.2107	0.793909	1.16802	1.10809	0.602294	1.4342	1.26097	1.29349	1.42293	1.19732	0.863167	0.15892
Met Trp Tyr Lys	C31H42N6O6S	8.13	627.299	1379.57	2005.48	3300.55	2342.51	2353.32	3487.24	1652.73	2464.36	2211.83	3566.83	1805.03	2262.24	0.49209	0.274039	1.05042	0.524559	0.434797	0.657097	1	1.03971	0.97491	1.57192	0.800311	1.2724	2.25467	0.0145005	1.36979
Met Tyr His Gln	C25H35N7O7S	2.64	578.25	8672.51	13267.5	11582.7	8251.53	9966.73	9065.38	5987.81	4096.34	6211.64	4365.78	7462.33	7098.9	3.09348	1.81294	3.68625	1.84776	1.84144	1.70818	3.62298	1.72824	2.73791	1.92402	3.30863	3.99279	1.34045	0.271305	0.571693
Met Val	C10H20N2O3S	1.81	249.128	4128.84	12674.3	6441.52	12954.6	14834.7	13883.1	4069.75	7101.63	6391.25	6157.91	9370.3	6465.67	1.47275	1.73188	2.05005	2.90092	2.74084	2.61599	2.46244	2.99618	2.81708	2.71381	4.15458	3.63663	1.43627	0.0127	1.09415
Met Val Arg	C16H32N6O4S	2.61	405.224	3494.08	5399.69	3146.36	6453.05	9039.21	7674.26	1242.37	2227.45	1948.21	1346.72	1854.7	1458.12	1.24633	0.73784	1.00135	1.44503	1.67007	1.44605	0.751709	0.939761	0.858715	0.593506	0.822331	0.820125	0.700771	0.0500038	1.32521
METHACHOLINE	C8H17NO2	0.75	160.133	13769.2	21641.9	14783	14878.7	21290.2	18422	4631.71	11788.9	11214.5	11175.2	11690.1	8733.34	4.91144	2.95725	4.70476	3.33179	3.93354	3.47125	2.80246	4.97374	4.94301	4.92493	5.18314	4.91208	1.25234	0.334222	0.711669
Methyl (1-hydroxy-3,4-dihydro-2-naphthalenyl)(oxo)acetate	C13H12O4	14.47	233.079	1386.29	1733.02	1195.14	1076.49	1263.39	1404.95	932.556	1102.32	993.957	1006.15	777.641	812.613	0.494488	0.236809	0.38036	0.241058	0.233422	0.264733	0.564252	0.465071	0.438107	0.443414	0.344789	0.457056	1.54997	0.00759589	1.26378
(2R,3R,4S)-6-(((2R,4S)-6-(((2R,4S,6R)-6-(((10S,13S,17S)-12,14-dihydroxy-10,13-dimethyl-17-(5-oxo-2,5-dihydrofuran-3-yl)hexadecahydro-1H-cyclopenta[a]phenanthren-3-yl)oxy)-4-hydroxy-2-methyltetrahydro-2H-pyran-3-yl)oxy)-4-hydroxy-2-methyltetrahydro-2H-pyran-3-yl)oxy)-3-hydroxy-2-methyltetrahydro-2H-pyran-4-yl acetate	C43H66O15	2.69	823.441	3066.8	28751.4	2932.34	5990.24	8037.06	7138.75	1452.1	2137.45	1971.71	1667.39	2042.81	1617.37	1.09392	3.92872	0.933232	1.34139	1.48492	1.34515	0.878605	0.901791	0.869072	0.734826	0.905735	0.909695	0.633	0.0434562	1.16256
Methyl (2E,4E)-5-(1-hydroxy-2,6,6-trimethyl-4-oxocyclohex-2-en-1-yl)-3-methylpenta-2,4-dienoate	C16H22O4	1.1	279.159	12421.4	17564.5	14686.9	14200.5	14486	12518.6	5074.77	9213.69	9696.52	9392.52	8853.35	8525.42	4.4307	2.4001	4.67419	3.17992	2.67641	2.35887	3.07054	3.88726	4.27395	4.13932	3.92538	4.79514	1.33803	0.211549	0.844332
Methyl 3-(3,3-difluorocyclobutyl)-3-oxopropanoate	C8H10F2O3	1.17	193.068	2401.56	4518.17	3241.67	2334.23	3035.66	3229.07	1542.86	2546.62	2456.65	2553.24	2331.59	1805.28	0.856635	0.617385	1.03168	0.522705	0.560866	0.608451	0.93352	1.07442	1.08282	1.12522	1.03378	1.01538	1.59071	0.0158807	1.41852
methyl 4-[[6-[(dimethylamino)methyl]-2-methyl-4H-thieno[3,2-b]pyrrole-5-carbonyl]amino]benzoate	C19H21N3O3S	8.01	372.136	3274.8	2902.23	3626.35	2364.39	3497.39	3828.88	3309.19	2888.85	3106.66	3314.92	2923.25	2726.45	1.16812	0.396574	1.15411	0.529457	0.646173	0.721472	2.00226	1.21881	1.36933	1.4609	1.2961	1.5335	2.14408	0.00367908	1.41849
Methyl 7,10,13-hexadecatrienoate	C17H28O2	7.76	265.215	7932.61	24709.4	3280.38	10029.1	11369.8	9962.75	1629.13	1623.1	1971.85	2185.91	1646.22	2366.82	2.82955	3.37641	1.044	2.24581	2.10067	1.87727	0.985723	0.684788	0.869133	0.96334	0.729897	1.33122	0.478204	0.0102746	1.45872
Methyl Arachidonyl Fluorophosphonate	C21H36FO2P	8.02	371.258	1713.98	33754.6	1501.62	9839.74	10093.1	8952.57	379.447	1696.73	4291.41	3593.98	3467.84	3851.6	0.611374	4.61239	0.477898	2.20341	1.86478	1.68692	0.229588	0.715851	1.89153	1.58388	1.53756	2.16634	1.21938	0.546238	0.352473
Methyl Deoxycholate	C25H42O4	10.63	407.313	1347.85	2262.28	1043.56	766.676	414.206	1790.08	1028.71	1311.67	741.739	1565.44	351.819	468.781	0.480775	0.309129	0.332119	0.171682	0.0765281	0.337304	0.622432	0.553394	0.326937	0.689896	0.155989	0.263667	1.81795	0.120106	0.736668
1-Oleoyl-2-palmitoyl-sn-glycero-3-phosphocholine	C42H82NO8P	12.84	760.585	9592.29	1396.14	2712.36	12624.5	7834.53	9992.36	11173.1	22370.2	17077	6678.58	6707.4	1420.4	3.42156	0.190775	0.863223	2.82701	1.4475	1.88285	6.76042	9.43797	7.52704	2.94328	2.97391	0.798904	10.6145	0.168747	0.946418
MG(18:0/0:0/0:0)[rac]	C21H42O4	11.53	359.316	4344.52	1944.74	3353.06	2340.55	1982.91	2829.73	1763.96	1277.74	886.075	3854.32	1781	1056.99	1.54969	0.265738	1.06713	0.524118	0.36636	0.533204	1.0673	0.539079	0.390556	1.69861	0.789656	0.594506	1.5991	0.519292	0.473141
Monobutyl phthalate	C12H14O4	1	223.094	7956.04	9465.48	10998.5	10720.1	10036.1	9912.11	9025.64	7152.29	13938.6	9638.33	8896.78	7972.52	2.83791	1.29341	3.50032	2.40055	1.85426	1.86773	5.46105	3.01755	6.14372	4.24765	3.94463	4.48416	2.05169	5.17793e-05	1.40952
Monoelaidin	C21H40O4	10.62	339.288	458.539	2830.4	901.516	495.389	488.979	1737.07	582.828	700.504	702.327	847.014	596.596	393.02	0.16356	0.386759	0.286912	0.110932	0.0903432	0.327314	0.352646	0.295542	0.309565	0.373282	0.264517	0.221055	1.8279	0.207751	0.84951
Myristamine Oxide	C16H35NO	7.37	258.279	661.169	2547.49	1434.18	958.343	483.603	2453.82	591.204	1519.72	700.469	1523.81	1018.77	879.964	0.235838	0.348101	0.456436	0.214602	0.0893499	0.462371	0.357714	0.641172	0.308746	0.671547	0.4517	0.494938	2.21504	0.108518	1.03606
N,N-Bis(2-hydroxyethyl)-2-aminoethanesulfonic acid	C6H15NO5S	1.32	214.071	3738.41	7019.07	5535.37	5546.1	6298.94	6281.84	2019.25	3210.24	3679.03	3217.92	2063.32	2676.55	1.33349	0.95912	1.76166	1.24194	1.16378	1.18368	1.22177	1.3544	1.62161	1.41815	0.91483	1.50543	1.07477	0.599965	0.209113
N,N-Dimethyldodecylamine-N-oxide	C14H31NO	6.5	230.248	2284.37	3853.14	1599.06	1346.02	2547.63	2855.01	1521.48	2657.52	2018.5	2721.1	2648.66	1558.75	0.814831	0.526511	0.50891	0.301413	0.470697	0.537967	0.920585	1.12121	0.889698	1.1992	1.17435	0.876724	2.18513	0.00996958	1.58813
N-(1,3-benzodioxol-5-ylmethyl)-2-[2-[4-(2-methylpropanoylamino)phenyl]ethyl]-3H-benzimidazole-5-carboxamide	C28H28N4O4	10.23	485.226	673.51	916.382	826.581	1179.66	979.651	1025.57	520.44	1145.99	739.829	981.67	858.236	925.59	0.24024	0.125219	0.263064	0.264162	0.180999	0.193248	0.314897	0.483492	0.326095	0.432625	0.380523	0.5206	2.14093	0.0130616	1.52383
N-(1,4-dimethyl-2,3-dioxoquinoxalin-6-yl)-2-pyrrolidin-1-ylacetamide	C16H20N4O3	0.92	317.165	1443.27	3862.09	1632.83	1129.26	2187.01	2009.23	512.576	805.14	765.214	299.944	753.574	576.408	0.514811	0.527735	0.519655	0.252875	0.404069	0.378597	0.310139	0.339689	0.337284	0.132186	0.334118	0.324202	0.683517	0.00374151	1.0615
N-(1-Acetylpiperidin-4-yl)-N'-adamantan-1-ylurea	C18H29N3O2	7.89	320.23	1137.37	1047.27	1486.13	833.297	1112.14	1169.75	362.874	1187.87	573.227	696.697	644.075	583.627	0.405697	0.143104	0.472968	0.1866	0.205478	0.220414	0.21956	0.501162	0.252662	0.307037	0.285568	0.328262	1.517	0.514738	0.525532
N-(1-Amino-3,3-dimethyl-1-oxobutan-2-yl)-1-pentyl-1H-indole-3-carboxamide	C20H29N3O2	2.42	344.228	711530	45485.4	623772	461466	476451	478284	24263.1	14247.1	65064.3	35891.8	45437.5	38107.6	253.802	6.21534	198.519	103.336	88.0285	90.1226	14.6806	6.01084	28.6785	15.8177	20.146	21.4337	0.298193	0.0080559	1.2166
N-(1H-Indol-3-ylacetyl)glycine	C12H12N2O3	3.15	233.091	8464.81	11395.3	4048.01	5057.37	7234.23	6544.43	12240	7894.87	5651.68	9548.52	7688.46	6927.36	3.01939	1.55711	1.2883	1.1325	1.33659	1.23316	7.40595	3.33085	2.4911	4.20807	3.40889	3.89631	2.65856	0.000207009	1.55977
N-(2,3-dihydro-1,4-benzodioxin-6-yl)-3-(4-methylpiperazin-1-yl)propanamide	C16H23N3O3	1.84	306.187	1541.56	12743.4	3624.66	7353.24	9432.15	7617.41	1358.68	3535.81	3815.21	3245.18	3511.16	2591.92	0.549871	1.74132	1.15357	1.64661	1.74267	1.43534	0.822085	1.49176	1.68163	1.43016	1.55677	1.45783	1.09784	0.569458	0.11741
N-(2,6-Difluorophenyl)-3,4-dimethoxybenzamide	C15H13F2NO3	2.32	294.091	27492.1	43974.6	47580.9	29270.7	36281.6	33283.9	7778.95	6362.62	8386.83	2756.27	5636.73	4773.29	9.80641	6.0089	15.1429	6.55458	6.70334	6.27164	4.70673	2.68439	3.69667	1.2147	2.4992	2.68475	0.359508	0.000979845	1.55116
N-(2-cyclopropyl-[1,2,4]triazolo[1,5-a]pyridin-8-yl)-4-methoxybenzamide	C17H16N4O2	12.14	309.131	9987.95	7696.7	7858.04	6783.94	5668.85	6263.86	5279.69	6638.48	7322.48	6876.43	6486.63	5931.82	3.56269	1.05171	2.50086	1.51913	1.04737	1.18029	3.19453	2.80077	3.22754	3.03047	2.87602	3.33636	2.06964	0.020795	1.28634
N-(2-Hydroxyethyl)-14(15)-epoxy-5Z,8Z,11Z-eicosatrienamide	C22H37NO3	8.2	364.285	1846.94	1508.64	2631.08	2238.03	2320.16	2104.08	655.921	2466.82	659.97	1356.11	1415.76	906.413	0.658801	0.206148	0.837355	0.501162	0.42867	0.39647	0.396871	1.04075	0.290896	0.597644	0.627715	0.509814	1.65685	0.713332	0.342251
N-(3,5-dimethoxyphenyl)-2-(1-ethylpyrrolo[2,3-b]pyridin-3-yl)-1,3-thiazole-4-carboxamide	C21H20N4O3S	2.88	409.137	7865.22	16259.7	3056.45	6211.65	6768.84	5959.08	13600.2	7240.23	3145.93	5241.61	8608.67	4851.71	2.80552	2.2218	0.972731	1.39097	1.2506	1.12286	8.22893	3.05465	1.38664	2.31	3.81689	2.72885	2.14608	0.00480299	1.16789
N-(3-ethoxypropyl)-1-(1-ethylindol-5-yl)sulfonylpiperidine-3-carboxamide	C21H31N3O4S	1.39	422.212	1881.78	4365.11	2095.72	1905	2941.66	2746.46	427.035	278.633	1071.91	832.618	816.526	722.093	0.671229	0.596469	0.666975	0.426587	0.543497	0.517513	0.258382	0.117555	0.472466	0.366938	0.362029	0.406143	0.600246	0.0436707	1.23584
N-(3-Methoxyphenyl)-2-methyl-3-nitrobenzamide	C15H14N2O4	2.59	287.1	3126.34	8154.29	7528.01	7038.42	7707.36	8149.45	18558.7	2333.54	7811.56	14771.5	12274.4	8655.52	1.11516	1.11424	2.39583	1.57611	1.424	1.53559	11.2291	0.984519	3.44311	6.50987	5.44218	4.86832	3.91877	0.0274153	1.28397
N-(5-chloro-2-methoxyphenyl)-1-[3-(4-ethoxy-3-methoxyphenyl)-1,2,4-oxadiazol-5-yl]piperidine-4-carboxamide	C24H27ClN4O5	0.84	487.178	1387.35	4553.98	2659.38	1957.22	3429.64	2665.39	523.809	641.334	565.259	565.819	264.366	421.438	0.494867	0.622278	0.84636	0.43828	0.633657	0.502236	0.316935	0.270579	0.24915	0.249358	0.117214	0.237039	0.43259	0.00463438	1.58439
N-(9-(Butan-2-yl)-21-(4-methoxybenzyl)-18,22-dimethyl-5,8,11,16,20,23-hexaoxo-6-(propan-2-yl)icosahydro-5H,16H-dipyrrolo[2,1-f:2',1'-o][1,4,7,10,13,16]oxapentaazacyclononadecin-17-yl)acetamide	C38H56N6O9	3.09	741.415	2669.23	22981.7	2548.67	8331.71	9164.09	7785.4	1086.5	2000.63	1867.58	1451.04	1943.66	1395.01	0.95211	3.14034	0.811128	1.86572	1.69315	1.467	0.657397	0.844068	0.823177	0.639477	0.861775	0.784624	0.560113	0.0180067	1.33145
N-(Isobutoxymethyl)acrylamide	C8H15NO2	0.77	158.117	3565.89	15855.3	10853.7	10841.7	14086.8	11998.7	3678.63	13997.5	9393.22	7388.74	13135.9	7647.56	1.27195	2.16655	3.45425	2.42779	2.60267	2.2609	2.22579	5.90553	4.14026	3.25624	5.82415	4.30139	1.8593	0.00575318	1.17615
N-.delta.-BOC-L-Ornithine	C10H20N2O4	0.49	233.149	2861.16	2014.55	4022.92	2625.3	2721.09	2326.62	542.775	1431.98	1638.51	1406.57	1561.85	926.115	1.02057	0.275278	1.28032	0.587884	0.502745	0.438403	0.328411	0.60415	0.722207	0.619881	0.69249	0.520895	1.11676	0.831997	0.163894
N-[(1R)-2-Hydroxy-1-methylethyl-9Z-octadecenamide	C21H41NO2	7.84	340.318	1811.17	2190.51	3508.64	364.246	863.324	1761.87	3648.31	3103.15	816.032	4588.3	1383.53	593.661	0.646042	0.299322	1.11664	0.0815656	0.159507	0.331987	2.20744	1.30922	0.359683	2.02208	0.613427	0.333906	6.29255	0.149386	1.04101
N-[(2,3-dimethoxyphenyl)methyl]-1-pyrido[2,3-b]pyrazin-7-ylpiperidine-3-carboxamide	C22H25N5O3	0.93	408.199	761.201	2914.97	1020.55	733.546	907.255	548.461	632.598	739.229	569.444	648.148	615.769	461.194	0.27152	0.398315	0.324796	0.164263	0.167623	0.103346	0.38276	0.311881	0.250995	0.285641	0.273018	0.2594	1.47386	0.17648	0.753841
N-[(2,4-difluorophenyl)methyl]-2-[2-methyl-4-(5-phenyl-1,2,4-oxadiazol-3-yl)imidazol-1-yl]acetamide	C21H17F2N5O2	13.34	410.139	1857.8	1533.3	1188.27	1332.25	1221.73	1323.15	1076.76	1421.41	1198.16	1280.34	1598.48	924.607	0.662676	0.209517	0.378172	0.298331	0.225725	0.24932	0.651501	0.599695	0.528116	0.564251	0.708731	0.520047	2.05982	0.0151512	1.39325
N-[(2,5-dimethylphenyl)methyl]-1-[4-(methanesulfonamido)phenyl]cyclohexane-1-carboxamide	C23H30N2O3S	7.07	415.212	129499	187659	130121	53733.3	127624	172911	65602.1	258449	54257.9	270342	82149.1	16638.1	46.1923	25.6427	41.4115	12.0325	23.5796	32.5815	39.6932	109.04	23.9153	119.141	36.4231	9.35814	2.90376	0.518957	0.557444
N-[1-(thiophene-2-carbonyl)-2,3-dihydroindol-6-yl]-1,3-benzodioxole-5-carboxamide	C21H16N2O4S	1.19	393.089	528.633	1108.26	1869.04	441.897	713.415	511.157	563.053	457.559	520.875	758.832	933.854	554.218	0.188563	0.151439	0.594831	0.0989539	0.13181	0.0963168	0.340681	0.193044	0.229586	0.33442	0.41405	0.311721	2.20411	0.157995	0.950346
1-Oleoyl-sn-glycero-3-phosphocholine	C26H52NO7P	8.83	522.355	1.35102e+06	2.12007e+06	3.10812e+06	1.99138e+06	1.83361e+06	2.69621e+06	594173	1.60962e+06	1.31071e+06	1.67821e+06	982103	1.11336e+06	481.906	289.696	989.174	445.93	338.775	508.044	359.51	679.101	577.725	739.594	435.442	626.21	1.30845	0.465283	0.43853
N-[3-(3,4-dihydro-1H-isoquinolin-2-yl)propyl]-2-(4-oxo-6,7,8,9-tetrahydropyrimido[4,5-b]quinolin-3-yl)acetamide	C25H29N5O2	7.06	432.238	42492.7	62007.4	39773.9	19248.7	43831.5	49724.8	22046.3	95285.2	20427.3	92565.4	30749.4	5856.55	15.1571	8.47299	12.6583	4.31036	8.09825	9.3696	13.3393	40.2008	9.00375	40.7939	13.6336	3.29403	2.97253	0.396139	0.677971
N-Arachidonoyl-.gamma.-aminobutyric acid	C24H39NO3	8.08	390.297	588.234	1042.27	1075	871.01	991.936	1765.71	897.092	911.107	802.639	1838.36	866.712	297.647	0.209822	0.142421	0.342123	0.195045	0.183269	0.332711	0.542794	0.384396	0.35378	0.810171	0.38428	0.167412	2.17896	0.125747	1.10896
N-Arachidonyl Maleimide	C24H35NO2	8.72	370.273	1168.28	2585.61	2058.03	2116.96	1801.65	2347.01	1062.97	1458.21	2075.14	1792.81	1262.38	1036.2	0.416723	0.35331	0.654978	0.474052	0.332871	0.442244	0.64316	0.615217	0.914661	0.790099	0.559712	0.582813	1.55786	0.000209144	1.32381
N-Benzyl-4-methylbenzamide	C15H15NO	6.34	226.122	4134.28	6436.68	3785.77	1474.05	3827.15	6036.97	3488.44	6224.3	1189.41	8538.67	2366.65	1087.81	1.47469	0.879538	1.20484	0.330083	0.7071	1.13754	2.11071	2.62603	0.524257	3.76302	1.04932	0.611838	3.0457	0.378488	0.754995
N-Butylbenzenesulfonamide	C10H15NO2S	6.04	214.09	7614.2	3022.51	8051.88	6572.86	4892.49	6627.12	4250.04	5766.63	7554.28	8850.5	5142.17	5162.81	2.71598	0.413011	2.56255	1.47186	0.903932	1.24874	2.57153	2.43294	3.32971	3.90045	2.27992	2.90383	2.60576	0.028803	1.17931
N-cycloheptyl-3-[(1,4-dioxo-6,7,8,8a-tetrahydro-3H-pyrrolo[1,2-a]pyrazin-2-yl)methyl]-4-methoxybenzamide	C23H31N3O4	7.55	414.237	3556.24	4554.36	2710.75	1818.77	2817.92	4001.17	1454.97	5554.66	2679.97	4614.99	3109.13	1553.41	1.26851	0.62233	0.86271	0.407278	0.520636	0.753937	0.880342	2.34351	1.18125	2.03384	1.37852	0.873718	2.43822	0.0835911	1.27545
N-cyclohexyl-2-[6-(3,4-dimethoxyphenyl)imidazo[2,1-b][1,3]thiazol-3-yl]-N-(furan-2-ylmethyl)acetamide	C26H29N3O4S	2.56	480.2	4421.8	9814.09	5307.02	6261.56	7583.98	6417.51	4752.17	4093.54	2243.33	2901.3	4410.1	3644.56	1.57725	1.34104	1.68899	1.40215	1.40121	1.20925	2.87535	1.72707	0.988794	1.27862	1.95534	2.04989	1.28314	0.34656	0.642699
N-cyclopentyl-3-[4-(5-cyclopropyl-1,2,4-oxadiazol-3-yl)phenoxy]pyrrolidine-1-carboxamide	C21H26N4O3	1.39	383.203	2055.61	3128.82	3209.58	1814.67	3471.81	2839.67	542.408	813.881	1164.58	631.148	767.597	754.785	0.733232	0.427537	1.02147	0.40636	0.641448	0.535076	0.328189	0.343377	0.513314	0.278149	0.340335	0.42453	0.626956	0.00471997	1.30363
N-Desmethylnefopam	C16H17NO	6.4	240.138	1134.05	1193.74	842.696	546.286	1047.05	1897.84	1634.81	1709.67	519.983	1880.64	1055.14	477.265	0.404514	0.163118	0.268192	0.12233	0.193451	0.357607	0.989157	0.72131	0.229193	0.828804	0.467825	0.268439	2.94434	0.0781241	1.22664
N-Fructosyl phenylalanine	C15H21NO7	1.62	328.139	22707.5	726556	8551.62	76288.2	114180	75831.4	2489.46	11125	5718.74	9267.03	11714.3	7115.81	8.09973	99.2801	2.7216	17.0832	21.0957	14.2888	1.50627	4.69365	2.52066	4.08401	5.19384	4.0023	0.320797	0.0123319	1.20715
N-Hexadecyl-L-hydroxyproline	C21H41NO3	8.41	356.315	1730.07	362.491	1044.22	1032.92	980.373	2347.95	592.833	784.576	643.134	617.44	632.011	518.849	0.617114	0.0495325	0.332329	0.231301	0.181133	0.442422	0.358699	0.331013	0.283475	0.272108	0.28022	0.291828	1.91668	0.556248	0.371936
N-Isobutyl-3-methylbutanamide	C9H19NO	5.85	158.153	1231.91	4431.5	719.717	2634.56	2818.5	3200.53	2253.48	824.421	2152.56	2844.91	4124.06	2319.51	0.439423	0.605541	0.229054	0.589957	0.520743	0.603072	1.36349	0.347823	0.948785	1.25376	1.82852	1.30461	2.60322	0.0409193	1.246
N-linoleoyl taurine	C20H37NO4S	10.38	388.253	538.223	1889.27	311.947	674.426	521.747	744.725	515.291	589.848	259.399	485.499	400.409	516.963	0.191983	0.258159	0.0992788	0.151024	0.0963973	0.140328	0.311781	0.248857	0.114336	0.213961	0.177532	0.290767	1.51168	0.0235319	0.963125
N-Oleoyl-L-Serine	C21H39NO4	9.79	370.295	1209.03	4431.78	1086.07	1745.26	1315.03	2299.11	776.949	1508.73	871.615	1577.84	771.887	711.632	0.43126	0.60558	0.345648	0.390817	0.242964	0.43322	0.4701	0.636535	0.384183	0.695361	0.342237	0.400259	1.2274	0.122024	0.667341
N-palmitoyl isoleucine	C22H43NO3	8.65	370.332	2168.02	3671.07	1536.79	3110	1388.7	3214.4	1450.57	1875.76	1936.77	2043.49	516.007	1216.58	0.77333	0.501632	0.489092	0.696422	0.256574	0.605686	0.877681	0.791382	0.853672	0.900573	0.228786	0.684268	1.29542	0.0663061	0.509033
n-Pentadecylamine	C15H33N	7.2	228.269	24755.7	27061.7	12162.3	8170.38	7107.19	18411.2	17233.1	29801.8	9693.41	26583.7	5540.98	8536.34	8.83032	3.69784	3.87071	1.82959	1.31312	3.4692	10.4271	12.5734	4.27258	11.7156	2.45674	4.80128	2.55719	0.0525175	1.00533
N-stearoyl valine	C23H45NO3	11.04	384.347	1717.66	1555.89	1756.87	1625.5	1634.32	1223.54	1492.17	1516.68	1376.48	1916.68	2065.7	1707.85	0.612687	0.212605	0.559134	0.363998	0.301956	0.23055	0.90285	0.639886	0.606712	0.844687	0.915885	0.960586	2.51478	0.0101342	1.47716
N-Succinyl-5-aminoimidazole-4-carboxamide ribose	C13H18N4O9	1.31	375.116	1289.82	1879.93	1593.19	2013.02	2043.36	2674.57	1115.63	645.889	659.59	903.52	747.666	492.246	0.460076	0.256882	0.507042	0.450775	0.377528	0.503966	0.67502	0.272501	0.290728	0.398185	0.331498	0.276865	0.902025	0.338178	0.469639
N2,N2-Dimethylguanosine	C12H17N5O5	1.67	312.131	3797.54	18723.4	7963.2	9404.21	14783.3	12823.6	3409.59	3284.81	5263.29	4302.75	5800.74	4153.64	1.35458	2.55846	2.53433	2.10588	2.73135	2.41633	2.063	1.38586	2.31991	1.89624	2.57192	2.33622	0.964829	0.57665	0.390558
N6-Methyladenosine	C11H15N5O4	1.48	282.12	4784.39	16757.3	12582.7	15502	24448.5	19348.6	2716.34	2496.6	4906.29	3617.38	5637.65	3393.93	1.70659	2.2898	4.0045	3.47137	4.51707	3.64584	1.64355	1.05331	2.16255	1.59419	2.4996	1.90893	0.583215	0.00370811	1.30141
Nelarabine	C11H15N5O5	1.43	298.115	4163.08	5204.09	5920.65	7233.19	8596.7	9904.34	3023.06	3823.91	4013.1	3059.33	5353.09	3153.43	1.48496	0.711112	1.88428	1.61973	1.58832	1.86627	1.82913	1.61331	1.76886	1.34826	2.37344	1.77365	1.28605	0.272538	0.572007
NH-DVal(NMe)-Val-OMe	C12H24N2O3	2.71	245.186	37090.7	74560.5	61021.7	80404.9	105256	85627.1	21924.5	55557.3	69803.6	69102.9	82081.7	57039	13.2302	10.1883	19.4205	18.0051	19.447	16.1346	13.2656	23.4396	30.7674	30.4539	36.3932	32.0817	1.7398	0.00653348	1.19931
NSC13176	C13H10N2O2	2.72	227.081	15666.2	28698.9	19210.7	19531.7	23156.2	22167.8	43866.9	9052.06	15143	25183.7	28785.6	24635.4	5.58812	3.92155	6.11389	4.37373	4.27832	4.17706	26.5421	3.81906	6.67458	11.0985	12.7629	13.8562	2.60887	0.0267036	1.26175
NSC634471	C20H29NO2	1.65	316.224	3149.87	7168.4	2715.12	3888.57	4686.9	5659	2065.34	3375.59	2854.3	2871.51	4183.91	2378.31	1.12355	0.979525	0.8641	0.870767	0.865946	1.06632	1.24965	1.42416	1.25809	1.26548	1.85505	1.33769	1.47869	0.00932417	1.54469
Nε,Nε,Nε-Trimethyllysine	C9H20N2O2	0.51	189.16	2768.74	13537.7	1189.29	4231.33	4316.49	5834.54	837.75	1451.7	1403.7	1400.76	1374.44	1182.65	0.987607	1.84985	0.378497	0.947521	0.79751	1.0994	0.506889	0.612474	0.618709	0.617318	0.609393	0.665186	0.749944	0.11288	0.920879
OCTADECYLPHOSPHOCHOLINE	C23H50NO4P	9.45	436.353	2143.78	7571.42	1655.77	2656.41	2076.12	3798.53	606.985	502.369	1110.33	932.971	864.081	839.695	0.764685	1.0346	0.526957	0.594848	0.383581	0.715753	0.367262	0.21195	0.489403	0.411164	0.383114	0.472288	0.660619	0.0754228	1.21366
Octahydro-2,5,5,8a-tetramethyl-7H-1-benzopyran-7-one	C13H22O2	5.8	211.169	3316.55	2986.08	1766.46	1115.71	2169.26	2422.02	1597.21	2667.45	2714.81	3134.48	2977.9	1751.21	1.18301	0.408032	0.562184	0.249841	0.400791	0.456378	0.966405	1.1254	1.19661	1.38137	1.32034	0.984971	2.78085	0.0196915	1.47158
1-Palmitoyl-2-docosahexaenoyl-sn-glycero-3-phosphocholine	C46H80NO8P	11.49	806.568	15127.7	2936.5	19287.8	9667.75	12080.1	11612.3	16239.4	8517.2	10223.3	11777.6	9586.39	8141.6	5.39604	0.401257	6.13845	2.1649	2.2319	2.18809	9.82579	3.59341	4.50615	5.19044	4.25039	4.57926	2.98418	0.0613919	0.936209
Oleoyl ethylamide	C20H39NO	11.33	310.31	9540.51	18911	4629.96	8110.19	4770.85	12268.3	7347.53	6427.01	7281.95	10578.6	2080.85	5742.51	3.40309	2.58409	1.47351	1.81611	0.881456	2.31171	4.44569	2.71156	3.20967	4.66201	0.922601	3.22989	1.59081	0.0471036	0.75221
Oleoyl-L-Carnitine	C25H47NO4	8.3	426.358	50774	396482	47061.6	110001	100115	157064	15221.9	69601.3	24963.1	51940.3	26099.7	23905.1	18.111	54.1772	14.9776	24.6326	18.4971	29.5954	9.21014	29.3648	11.003	22.8903	11.572	13.4455	0.632396	0.00614416	0.869104
omega-3 Arachidonic Acid	C20H32O2	10.25	305.248	1223.18	5128.79	2609.87	2623.15	3005.33	4242.82	439.583	1501.62	1757.84	1912.41	1410.39	1221.14	0.436308	0.700822	0.830604	0.587402	0.555262	0.799471	0.265974	0.633532	0.774806	0.842805	0.625336	0.686833	0.977753	0.650233	0.186843
p-CHLOROPHENYLALANINE	C9H10ClNO2	2.09	200.047	244491	827219	199584	576261	736983	671138	53575.3	92068.3	66806.7	170623	85107.4	53362	87.2097	113.035	63.5187	129.042	136.164	126.462	32.4162	38.8436	29.4465	75.1943	37.7347	30.0136	0.379351	0.000643028	1.53333
p-Toluamide	C8H9NO	6.05	136.076	10560.3	4804.14	9690.76	9449.96	7976.6	11562.4	4666.7	7623.42	7078.97	9687.01	8777.01	4290.08	3.76685	0.656461	3.08414	2.11613	1.47375	2.17869	2.82363	3.21632	3.12021	4.2691	3.89153	2.41296	2.07105	0.132615	0.97489
PAF C-18	C28H58NO7P	9.94	552.403	51159.7	52083.1	236069	83027.7	68553.1	120385	7968.79	64331.5	67000.9	69916.2	23948.4	39994.2	18.2486	7.11688	75.1303	18.5924	12.6658	22.684	4.82159	27.1414	29.5321	30.8123	10.6182	22.4948	1.32637	0.80806	0.162606
Palmitamide	C16H33NO	6.01	256.264	11756.1	33488.2	9232.41	4025.83	8496.53	9973.99	10668	24269.6	4760.78	21689.1	7147.82	5139.51	4.19338	4.57599	2.93826	0.901503	1.56981	1.87939	6.45478	10.2394	2.09841	9.55847	3.16918	2.89073	3.10847	0.100666	1.05183
Palmitic amide	C16H33NO	10.3	256.264	23133.1	27911.1	15998.3	10910.7	13519.4	35162.5	11413	45886.7	8615.4	45164.1	9011.87	12699.9	8.25154	3.8139	5.09154	2.44323	2.49783	6.62563	6.90556	19.3596	3.79742	19.904	3.99566	7.1431	2.91385	0.181258	0.979289
Palmitoleamide	C16H31NO	9.41	254.248	1081.06	681	314.689	765.102	540.035	1810.7	740.751	777.292	598.475	651.218	348.441	326.602	0.385614	0.093055	0.100152	0.171329	0.0997762	0.341189	0.448198	0.32794	0.263791	0.286994	0.154491	0.183698	1.84704	0.152972	0.821225
1-Palmitoyl-2-hydroxy-sn-glycero-3-phospho-(1'-rac-glycerol)	C22H45O9P	12.86	507.269	1929.89	3106.3	6602.98	3745.4	3013.95	3898.61	1170.11	1417.6	3324.59	2095.73	2209.51	1665.88	0.688391	0.424459	2.10143	0.838706	0.556853	0.734612	0.707985	0.598085	1.46538	0.923596	0.979645	0.936977	1.2118	0.289013	0.271343
Palmitoleoyl Ethanolamide	C18H35NO2	8.81	298.274	5472.36	1456.18	7560.1	6810.82	7842.44	6894.37	2631.5	3319.79	3716.78	3388.88	928.365	2926.15	1.95198	0.19898	2.40604	1.52514	1.44896	1.2991	1.59221	1.40062	1.63825	1.49349	0.411616	1.64582	1.8443	0.906598	0.0555645
Palmitoyleicosapentaenoyl phosphatidylcholine	C44H78NO8P	11.13	780.551	4591.61	5916.83	9418.32	14060.5	3814.51	10811.4	6493.33	8420.13	9280.9	3741.46	4527.28	1369.44	1.63782	0.808503	2.99743	3.14855	0.704765	2.03719	3.92885	3.55245	4.09075	1.64887	2.0073	0.770244	1.98457	0.422205	0.467978
Pandaroside B	C35H54O10	5.96	635.38	1210.09	789.895	1648.48	782.824	1214.13	854.541	415.826	542.068	544.441	471.189	502.028	368.119	0.431639	0.107935	0.524636	0.175298	0.224322	0.16102	0.251599	0.228698	0.239974	0.207655	0.222588	0.207049	1.10364	0.912416	0.074317
PAz-PC	C33H64NO10P	9.45	666.434	12439.8	4727.24	9352.57	7646.22	7951.38	7898.41	3942.71	2356.63	3117.19	3353.05	2753.4	3828.78	4.43725	0.645953	2.9765	1.71222	1.46909	1.48829	2.38557	0.994263	1.37397	1.4777	1.2208	2.1535	0.946573	0.478675	0.274145
PC 16:1	C24H46NO8P	7.79	508.304	551.029	1553.55	1258.99	1488.73	1122.17	740.073	1593.77	899.58	918.051	887.886	904.232	1196.58	0.196552	0.212284	0.400682	0.333371	0.207332	0.139451	0.964325	0.379533	0.40465	0.391294	0.400916	0.673021	2.60627	0.0406112	1.32193
PC 16:1e	C24H48NO7P	7.59	494.324	22937.6	25441	90782.9	41418.4	43449.7	51631.4	8278.96	21918.9	20763.9	24065.1	17811.7	16723.8	8.18182	3.47637	28.8921	9.2748	8.02772	9.72885	5.00926	9.24757	9.15215	10.6056	7.89731	9.40635	1.11387	0.751402	0.218227
PC 17:1e	C25H50NO7P	8.3	508.34	76089	99080.1	270401	135313	109641	160246	27693.9	79962	65439.2	79557.3	51710.3	54445	27.1409	13.5388	86.0564	30.3007	20.2571	30.1951	16.7564	33.736	28.8437	35.0612	22.9272	30.6227	1.12457	0.82782	0.15656
PC 18:1	C26H50NO8P	6.98	536.335	1278.74	2557.17	6614.48	1910.85	2187.24	2401.16	573.431	1049.08	392.707	1399.87	662.327	530.448	0.456125	0.349424	2.10509	0.427897	0.404112	0.452448	0.34696	0.442609	0.173094	0.616929	0.293661	0.298351	0.822907	0.304427	0.745557
PC 19:0e	C27H56NO7P	10.06	538.387	9010.93	13078.8	28746.7	15697.4	13762.1	14493	3522.89	8283.96	10546.3	9534.6	2022.66	7252.1	3.21419	1.78715	9.1488	3.51511	2.54266	2.7309	2.13156	3.495	4.64852	4.20193	0.8968	4.07896	1.02811	0.613631	0.28025
PC 19:1	C27H52NO8P	9.13	550.351	5134.7	4398.01	3757.1	3028.83	2849.72	3336.13	2116.39	2906.23	1398.97	3230.89	1375.5	1308.1	1.83154	0.600966	1.19572	0.678246	0.526511	0.628625	1.28054	1.22614	0.616624	1.42387	0.609864	0.735745	1.28053	0.614587	0.361249
1-Palmitoyl-2-linoleoyl-sn-glycero-3-phosphocholine	C42H80NO8P	11.59	758.57	22444.6	77612	18781.2	47839.3	27552	28054.5	12096.7	36502.6	13134.1	17905.9	2028.22	5246.77	8.00595	10.6053	5.97723	10.7127	5.09048	5.28628	7.31925	15.4005	5.78914	7.89117	0.899268	2.95106	0.801073	0.241113	0.497496
PC 19:1e	C27H54NO7P	9.32	536.371	24846.3	40022.5	74886.6	39318.6	32974.7	49782.9	10724.8	31670.7	27247.4	32797.2	14090.8	20235	8.86264	5.46886	23.833	8.80462	6.09237	9.38054	6.48913	13.3619	12.0099	14.4538	6.24754	11.3812	1.25996	0.676673	0.206976
PC 19:2	C27H50NO8P	8.43	548.336	3222.23	5816.25	2537.48	2275.76	666.232	2559.07	1723.18	2364.75	1770.18	2715.35	1558.59	1826.39	1.14936	0.794761	0.807566	0.50961	0.123092	0.482203	1.04263	0.997687	0.780243	1.19666	0.691042	1.02726	2.20353	0.0979985	0.921422
PC 20:2	C28H52NO8P	6.85	562.346	582.354	1864.86	2171.35	1212.54	891.209	1302.27	557.032	464.843	1299.9	804.896	537.637	938.005	0.207725	0.254824	0.691042	0.271525	0.164659	0.245385	0.337037	0.196117	0.572957	0.35472	0.238376	0.527583	1.35423	0.199355	0.441709
PC 20:2e	C28H54NO7P	9.09	548.371	55140.8	88398.2	109742	73803.1	61420	98023.4	23406.3	71681.8	69682.3	78551.2	38870.9	51582.5	19.6687	12.0792	34.926	16.5267	11.3479	18.4705	14.1622	30.2426	30.714	34.6178	17.2345	29.0127	1.54788	0.142215	0.795077
PC 20:3e	C28H52NO7P	8.51	546.356	75447.8	172418	128597	103030	98856.8	165439	26268.7	99036.2	110160	112118	64502.2	62750.2	26.9121	23.5601	40.9266	23.0714	18.2647	31.1735	15.8941	41.7834	48.5554	49.4106	28.5988	35.294	1.39835	0.221731	0.656028
(3-Methylbutyl)(6-methylheptan-2-yl)amine	C13H29N	6.28	200.237	91024.8	107873	22645.2	29130.9	33495.7	65164.1	53633.1	102480	15826.7	62944.3	24922.4	19257.4	32.4684	14.7403	7.20695	6.52328	6.18862	12.2788	32.4512	43.2364	6.97594	27.7398	11.05	10.8314	1.97012	0.126973	0.77028
PC 20:4e	C28H50NO7P	8.12	544.34	282671	684122	446931	393689	406606	489995	89116.1	265940	466355	367792	248703	250016	100.828	93.4817	142.238	88.1587	75.124	92.3292	53.9205	112.2	205.556	162.087	110.269	140.622	1.33494	0.267066	0.555267
PC 20:5e	C28H48NO7P	7.94	542.322	16160.6	33716.7	44054.1	25920.3	25379.9	38150.9	6369.1	26511.2	27406.8	28019.6	20386.3	19427.7	5.76447	4.60721	14.0205	5.80433	4.68916	7.18874	3.85368	11.1851	12.0801	12.3483	9.03882	10.9272	1.58882	0.15154	0.738443
PC 21:0e	C29H60NO7P	10.48	566.417	2198.16	2177.29	7924.81	2967.14	2074.03	3480.15	505.325	1463.25	2038.88	2762.81	550.803	882.631	0.784082	0.297516	2.52211	0.66443	0.383195	0.655761	0.305752	0.617343	0.898678	1.21758	0.244214	0.496438	1.00802	0.490912	0.338282
PC 21:1e	C29H58NO7P	10.14	564.402	705.574	751.932	1309.85	536.681	463.322	654.442	650.387	892.859	556.946	696.913	557.523	450.42	0.251678	0.102748	0.416866	0.120179	0.0856028	0.123316	0.393523	0.376697	0.245486	0.307132	0.247193	0.25334	2.2194	0.0563189	1.14345
PC 21:4	C29H50NO8P	8.4	572.335	5079.6	6315.05	2859.26	2470.9	847.082	3046.22	3285.21	3350.74	1954.36	3786.33	1813.66	2204.92	1.81189	0.862919	0.909975	0.553307	0.156506	0.573996	1.98775	1.41368	0.861425	1.66865	0.804136	1.24016	2.33273	0.0485567	0.985702
PC 22:0	C30H60NO8P	10.93	594.413	770.526	1754.34	1751.89	906.929	1085.59	1367.34	557.869	771.326	98.342	719.831	617.988	590.506	0.274846	0.239721	0.557549	0.203089	0.200572	0.257647	0.337544	0.325422	0.0433463	0.317232	0.274002	0.332131	1.14677	0.733643	0.178758
PC 22:1e	C30H60NO7P	10.84	578.418	14680.8	27742.2	38167.1	34485.8	23651.5	27382	6417.38	22129.5	21813.4	23604.3	4590.74	18758.2	5.23663	3.79083	12.1469	7.7224	4.36982	5.15956	3.8829	9.33644	9.61472	10.4025	2.03543	10.5506	1.30894	0.711725	0.153837
PC 22:2e	C30H58NO7P	10.06	576.403	4225.18	5569.05	7151.28	5844.59	4037.69	6410.5	1510.04	6652.13	4484.91	7915.36	1394.3	3477.7	1.50712	0.760982	2.27593	1.30878	0.746	1.20792	0.913662	2.80653	1.97682	3.48833	0.618202	1.95604	1.7127	0.32054	0.570733
PC 22:3e	C30H56NO7P	9.4	574.387	3931.32	6775.06	5918.55	5130.84	4453.03	7421.03	1608.83	6377.61	5531.37	7972.53	2944.79	3593.87	1.4023	0.925776	1.88361	1.14895	0.822737	1.39834	0.973436	2.69071	2.43807	3.51352	1.30565	2.02138	1.83092	0.0844495	1.02625
PC 22:4e	C30H54NO7P	8.9	572.371	27333.3	61596.5	66073.7	37185.8	37769.5	66726.1	12848.9	50468.6	41788.9	55016.5	23568	26745.2	9.74975	8.41684	21.0283	8.327	6.97825	12.5731	7.77435	21.2927	18.4193	24.246	10.4495	15.0429	1.63478	0.152514	0.799009
PC 22:5e	C30H52NO7P	8.33	570.355	37133.5	104484	62237.3	55237.9	48752.1	83647.5	18903.2	50009.6	76381	70082.1	40963	40986.9	13.2455	14.2772	19.8073	12.3694	9.00738	15.7616	11.4376	21.0991	33.6665	30.8854	18.1621	23.0532	1.66948	0.0257134	1.09131
PC 23:5	C31H52NO8P	9.23	598.345	789.396	4876.58	2112.74	2281.76	1666.18	1655.62	915.2	3106.69	2376.83	2144.43	1094.65	1932.96	0.281577	0.66636	0.67239	0.510954	0.307842	0.311967	0.55375	1.31071	1.04764	0.945058	0.485344	1.0872	2.06714	0.00231186	1.21693
PC 24:1e	C32H64NO7P	12.86	606.45	888.929	533.163	2467.09	1075.05	895.714	460.459	297.604	703.607	1111.98	773.599	799.461	860.647	0.31708	0.0728539	0.785165	0.240736	0.165491	0.0867639	0.180068	0.296852	0.490131	0.340928	0.354463	0.484073	2.40067	0.226022	0.682432
PC 24:2e	C32H62NO7P	11.01	604.434	2147.48	1781.12	5106.36	1972.58	1844.25	2083.32	1274	1558.61	1858.17	1863.91	370.73	1333.19	0.766005	0.243381	1.62512	0.44172	0.340741	0.392558	0.770847	0.657577	0.819029	0.821433	0.164373	0.749857	1.41073	0.65363	0.204732
PC 24:4e	C32H58NO7P	9.73	600.403	9389.26	8635.42	18887	7260.71	6314.26	12210	2303.56	14650.5	6523.49	12788.9	3220.53	4322.07	3.34914	1.17998	6.0109	1.62589	1.16661	2.30073	1.39379	6.18104	2.87537	5.6361	1.42791	2.43096	1.97997	0.565717	0.415315
PC 24:5e	C32H56NO7P	9.3	598.386	1580.84	2652.32	2598.45	2330.08	1908.92	3682.69	670.916	2117.54	1370.23	2177.29	796.202	1093.81	0.563885	0.362425	0.82697	0.521775	0.352691	0.693925	0.405944	0.893389	0.603959	0.95954	0.353018	0.615217	1.27363	0.576643	0.356019
1-Palmitoyl-2-stearoyl-sn-glycero-3-phosphocholine	C42H84NO8P	10.05	762.604	1388.87	4084.59	1707.66	1384.25	713.089	2592.78	676.042	467.436	712.681	668.759	575.337	611.957	0.495409	0.558139	0.543473	0.309974	0.131749	0.488555	0.409045	0.197211	0.314129	0.294724	0.255091	0.344197	0.89142	0.322122	0.537898
PC 24:6e	C32H54NO7P	8.73	596.369	1004.89	2094.79	1681.01	824.801	1396.7	1790.92	474.795	1158.23	1128.68	1378.06	813.422	868.428	0.358444	0.286242	0.534989	0.184698	0.258053	0.337461	0.287279	0.488658	0.497487	0.607314	0.360653	0.488449	1.59528	0.141114	0.976346
PC 25:0	C33H66NO8P	10.42	636.46	1210.12	1177.9	1321.94	531.619	297.555	754.312	410.322	712.616	430.223	582.962	503.29	353.79	0.431649	0.160954	0.420715	0.119045	0.0549759	0.142134	0.248269	0.300653	0.18963	0.256913	0.223147	0.19899	1.75183	0.422578	0.536072
PC 26:0	C34H68NO8P	11.09	650.477	596.7	1159.51	768.766	440.733	898.722	1025.23	460.857	631.314	734.745	728.497	554.508	1140.48	0.212842	0.158441	0.244664	0.0986932	0.166047	0.193182	0.278846	0.266351	0.323855	0.321051	0.245856	0.641466	2.06151	0.0154691	1.33279
PC 26:6e	C34H58NO7P	8.91	624.392	1734.77	964.478	1190.85	850.757	1141.89	1650.02	528.907	708.012	476.993	563.609	570.359	508.845	0.618791	0.131791	0.378993	0.19051	0.210975	0.310911	0.32002	0.29871	0.210245	0.248385	0.252884	0.286201	1.1269	0.963007	0.0140768
PC 27:0	C35H70NO8P	11.32	664.494	1440.29	1279.02	1849.92	626.972	972.011	1652.19	843.063	1025.47	789.469	526.416	697.981	560.878	0.51375	0.174771	0.588746	0.140398	0.179588	0.31132	0.510103	0.432645	0.347975	0.231994	0.309469	0.315467	1.40806	0.303877	0.483116
PC 27:1	C35H68NO8P	10.53	662.474	1512.98	1845.79	1219.37	526.003	505.919	544.174	734.367	654.156	763.871	853.499	631.749	255.362	0.539677	0.252218	0.388071	0.117788	0.0934731	0.102538	0.444336	0.275989	0.336692	0.37614	0.280103	0.143629	1.72932	0.172048	0.653107
PC 33:1	C41H80NO8P	9.71	746.563	1549.42	2257.71	2079.75	529.317	2066.57	2258.87	1343.56	2015.19	1635.85	1731.46	1559.56	1134.31	0.552675	0.308504	0.661891	0.11853	0.381817	0.425636	0.812936	0.850208	0.721037	0.763059	0.691473	0.637994	2.51063	0.0383846	1.25151
PC 33:2	C41H78NO8P	12.85	744.554	669.991	1263	3615.66	2734.39	1951.46	5473.64	4116.18	1595.06	1394.46	2619.48	2122.85	1845.32	0.238985	0.172582	1.1507	0.612311	0.36055	1.03139	2.49054	0.672955	0.614637	1.15441	0.941223	1.0379	3.39282	0.125963	1.00394
PC 33:3	C41H76NO8P	12.85	742.536	1966.29	1120.35	1121.33	494.267	649.432	573.391	1200.22	1714.81	1290.22	1694.03	1984.26	1106.55	0.701373	0.15309	0.356868	0.110681	0.119988	0.108043	0.726202	0.72348	0.568692	0.746565	0.879776	0.622383	4.53211	0.0125238	1.4654
PC 33:6e	C41H72NO7P	10.87	722.5	689.394	848.746	1010.48	409.361	838.961	820.42	411.059	468.509	537.162	554.335	470.546	296.537	0.245906	0.115977	0.321592	0.0916682	0.155005	0.154591	0.248715	0.197664	0.236765	0.244297	0.208629	0.166788	1.42364	0.208052	0.719778
PC 34:2e	C42H82NO7P	11.13	744.59	7742.35	7405.87	7579.22	6257.78	6826.94	3766.22	4005.03	5457.12	6596.77	6036.57	5296.5	5073.74	2.76169	1.01197	2.41213	1.4013	1.26134	0.709665	2.42328	2.30236	2.90767	2.66034	2.34835	2.85374	2.02326	0.040647	1.19329
PC 34:3	C42H78NO8P	12.85	756.555	5429.71	6451.16	8411.61	3505.78	3656.51	7569.22	4546.04	2216.66	2650.15	2443.14	1290.23	1500.32	1.93677	0.881517	2.67704	0.785048	0.675572	1.42626	2.75062	0.935207	1.16811	1.0767	0.572059	0.843856	0.954567	0.522125	0.233767
PC 34:3e	C42H80NO7P	10.55	742.569	940.746	2109.54	1065.15	801.284	1161.57	1115.7	401.31	573.49	493.281	514.308	434.165	356.775	0.335563	0.288258	0.338989	0.179431	0.214611	0.21023	0.242816	0.241956	0.217424	0.226657	0.192499	0.200669	0.886509	0.193839	0.637869
PC 34:4	C42H76NO8P	11.14	754.535	3234.01	5617.2	4089.38	5222.96	4266.4	5198.56	4058.46	2929.09	2765.93	1572.45	2695.11	2424.52	1.15357	0.767561	1.30147	1.16958	0.788256	0.97956	2.45561	1.23578	1.21914	0.692986	1.19495	1.36368	1.36268	0.267851	0.615846
PC 34:7e	C42H72NO7P	11.12	734.5	1935.1	3171.87	1839.17	2658.19	1595.03	2180.6	1227.49	1567.89	1250.18	1660.72	681.824	2031.03	0.690248	0.43342	0.585326	0.595247	0.294696	0.410888	0.742704	0.661491	0.551044	0.731886	0.302305	1.14236	1.42987	0.145178	0.713279
PC 34:8e	C42H70NO7P	10.33	732.487	794.991	598.898	826.989	625.838	708.241	610.916	175.25	421.398	441.781	560.962	511.4	376.622	0.283573	0.0818362	0.263194	0.140144	0.130854	0.115114	0.106037	0.177788	0.194724	0.247218	0.226743	0.211832	1.43721	0.505823	0.499455
PC 35:2	C43H82NO8P	12.84	772.586	2278.23	2907.7	2053.51	1436.87	2095.8	2566.89	3784.44	2238.41	1557.3	978.565	521.246	1335.76	0.812643	0.397321	0.653541	0.321758	0.387218	0.483677	2.28981	0.944384	0.686412	0.431257	0.231109	0.751299	1.62256	0.177082	0.572463
PC 35:2e	C43H84NO7P	12.85	758.605	2680.9	2985.07	2754.01	2347.01	2786.09	1319.99	1651.57	3947.97	3031.28	1059.8	3118.34	671.505	0.956276	0.407895	0.876478	0.525566	0.514755	0.248725	0.999299	1.66565	1.3361	0.467056	1.3826	0.377689	1.95767	0.0752486	0.784986
PC 35:4	C43H78NO8P	10.57	768.55	1691.98	896.969	1935.3	1426.2	1371.16	1301.68	1025.76	1067.81	1257.75	1119.13	1213.17	1052.24	0.603529	0.122566	0.615921	0.319369	0.253334	0.245273	0.620649	0.45051	0.55438	0.493204	0.53789	0.591832	1.94743	0.0536419	1.02289
PC 35:5e	C43H78NO7P	11.22	752.554	3781.72	5624.23	4614.69	7096.03	3017.46	4108.73	2523.37	4241.6	2725.07	1376.8	2101.45	2133.46	1.34894	0.768522	1.46865	1.58901	0.557503	0.774203	1.52679	1.78953	1.20113	0.606761	0.931735	1.19997	1.31355	0.650277	0.246603
PC 35:6	C43H74NO8P	11.16	764.529	2775.37	2810.69	3694.44	2389.82	2459.2	1479.61	1793.35	2370.23	3467.77	3216.67	2300.82	2530.44	0.989971	0.384065	1.17578	0.535151	0.454359	0.278801	1.08508	1	1.52849	1.4176	1.02013	1.42325	2.49981	0.017622	1.30726
PC 36:3	C44H82NO8P	11.48	784.584	24136.9	29415.3	8967.22	26358	12805.8	13720.7	29661.8	17829.9	13898.4	13020.5	14039	12704.2	8.6096	4.01945	2.85387	5.90235	2.36598	2.58538	17.9471	7.52244	6.12601	5.73819	6.2246	7.14551	2.07825	0.00688979	1.16011
PC 36:6e	C44H78NO7P	11.22	764.556	3503.93	12880.4	4519.82	10237.5	2527.3	6972.67	1428.15	3330.9	1500.25	2087.22	1609.33	954.175	1.24985	1.76004	1.43846	2.29247	0.466941	1.31385	0.864118	1.40531	0.661267	0.919845	0.713543	0.536678	0.714564	0.081849	0.873489
PC 36:8e	C44H74NO7P	11.22	760.521	1138.35	1595.7	1417.44	981.57	1215.86	1474.38	499.115	729.96	607.757	616.644	579.941	377.765	0.406047	0.218043	0.451107	0.219803	0.224642	0.277815	0.301994	0.30797	0.267882	0.271757	0.257133	0.212475	0.982635	0.659731	0.245571
PC 37:5	C45H80NO8P	11.21	794.565	1071.47	38336.7	4922.25	13966.2	15487.4	65237.1	1839.59	2586.24	2816.68	2174.44	2478.2	1916.29	0.382191	5.23851	1.56653	3.12744	2.86144	12.2926	1.11306	1.09113	1.24151	0.958283	1.09878	1.07782	0.781871	0.130965	0.947157
PC 37:5e	C45H82NO7P	10.8	780.587	1330.72	3023.09	1659.89	1481.19	1703.06	2013.29	457.517	771.488	782.748	738.229	670.917	492.431	0.474667	0.413089	0.52827	0.331682	0.314655	0.379363	0.276825	0.325491	0.345013	0.32534	0.29747	0.276969	0.780099	0.024327	1.24577
PC 37:6e	C45H80NO7P	11.21	778.569	1717.86	1483.07	1261.67	1144.05	1045.83	912.749	1066.65	1779.82	1213.49	1329.56	1238.05	914.348	0.612759	0.202654	0.401534	0.256186	0.193226	0.171988	0.645387	0.750905	0.534872	0.585941	0.548922	0.514277	2.36814	0.0125419	1.40331
PC 37:7e	C45H78NO7P	10.55	776.558	1600.53	1765.91	1388.57	1725.98	1320.69	1823.86	693.386	1804.85	1170.96	668.83	1056.48	850.202	0.570907	0.241302	0.44192	0.386498	0.244009	0.343668	0.41954	0.761465	0.516126	0.294756	0.46842	0.478198	1.52203	0.267387	0.75441
PC 38:4e	C46H86NO7P	12.84	796.619	1937.36	1871.03	1983.58	1425.59	1900.57	1937.77	1165.35	1556.36	1487.01	1677.22	2383.57	1106.59	0.691054	0.255667	0.631283	0.319231	0.351147	0.365132	0.705109	0.656626	0.65543	0.739156	1.05682	0.622403	1.94276	0.0283949	1.32476
1-Pentadecanoyl-sn-glycero-3-phosphocholine	C23H48NO7P	8.04	482.324	132873	215619	396121	253454	219294	279339	43618	114381	143551	126573	91436	102397	47.3958	29.4632	126.067	56.7558	40.5164	52.6357	26.3915	48.2575	63.2733	55.7813	40.5407	57.5936	0.962374	0.543823	0.333301
PC 38:5	C46H82NO8P	11.13	808.584	2258.18	5816.47	18476.5	4269.35	6374.52	6333.52	6030.33	1962.97	7252.36	3181.59	3116.82	3750.12	0.80549	0.794791	5.88024	0.956034	1.17775	1.19342	3.64871	0.828178	3.19663	1.40214	1.38193	2.10926	1.7538	0.284342	0.427561
PC 38:7	C46H78NO8P	11.82	804.552	3186.72	4489.74	4452.83	2555.6	3879.02	4768.81	3880.06	2384.94	4069	4609.96	3054.64	3765.25	1.1367	0.6135	1.41714	0.572275	0.716683	0.898582	2.34766	1.00621	1.7935	2.03162	1.35436	2.11777	2.12794	0.00434694	1.38659
PC 38:8e	C46H78NO7P	11.2	788.554	1939.07	479.816	1866.07	1797.68	2499.22	2001.67	959.977	1459.39	1618.88	1482.67	1278.37	1067.04	0.691666	0.0655644	0.593886	0.402554	0.461752	0.377172	0.580843	0.615718	0.713555	0.653417	0.5668	0.600158	2.6457	0.164612	0.824071
(3E)-4-(1-Methyl-1H-indol-3-yl)-3-buten-2-one	C13H13NO	1.96	200.107	2873.79	13203.7	2293.01	6336.55	9098.9	7167.01	1858.34	2017.16	6033.29	1749.09	1240.24	1983.78	1.02508	1.80422	0.729762	1.41894	1.6811	1.35047	1.12441	0.851042	2.6593	0.770829	0.549896	1.11578	1.15154	0.565107	0.542314
PC 39:8e	C47H80NO7P	11.2	802.573	1622.82	2519.9	2138.67	1668.62	2008.18	2412.2	542.552	1723.58	436.639	1374.91	1020.53	747.693	0.578858	0.344331	0.680644	0.373654	0.371029	0.454528	0.328276	0.727176	0.192458	0.605929	0.452478	0.420541	1.12135	0.801542	0.115777
PC 40:7	C48H82NO8P	11.51	832.58	3925.41	11877.6	4087.44	6557.23	8447.64	7548.19	2395.69	1777.54	2041.89	1406.87	1912.15	1595.22	1.40019	1.62301	1.30085	1.46836	1.56078	1.4223	1.44953	0.749943	0.900006	0.620012	0.847803	0.897237	0.630908	0.0121178	1.49168
PC 40:8e	C48H82NO7P	11.22	816.584	2626.3	4678.16	3599.47	3053	4087.19	2399	2040.75	2840.16	2201.77	2394.96	2402.5	2014.54	0.936798	0.639246	1.14555	0.683657	0.755145	0.452042	1.23478	1.19827	0.970477	1.05547	1.06521	1.13308	1.58347	0.0410358	1.25264
PC 40:9e	C48H80NO7P	11.22	814.56	2358.22	886.947	2663.5	2169	1786.84	2434.87	1097.62	1602.1	816.27	1617.38	1303.98	1225.53	0.841176	0.121197	0.847673	0.485703	0.330134	0.458801	0.664128	0.675926	0.359788	0.712785	0.578156	0.689302	1.91871	0.392512	0.612753
PC 41:4e	C49H92NO7P	10.97	838.674	577.441	1072.17	742.858	619.306	623.121	438.27	432.294	416.137	448.061	466.16	510.981	390.08	0.205972	0.146506	0.236418	0.138681	0.115127	0.0825828	0.261563	0.175568	0.197492	0.205438	0.226558	0.219401	1.56827	0.0690342	1.07835
PC 41:7e	C49H86NO7P	11.55	832.635	1516.85	1206.94	3054.1	3773.03	1440.16	5217.67	2105.36	3131.48	2549.97	2707.38	3224.78	2171.81	0.541058	0.164922	0.971983	0.844894	0.266083	0.983161	1.27387	1.32117	1.12395	1.19315	1.42979	1.22154	3.25829	0.045075	1.22425
PC 42:10e	C50H82NO7P	11.2	840.577	1451.95	2478.6	1881.46	1640.17	958.684	2052.6	477.491	740.649	763.262	495.354	639.991	573.149	0.517908	0.338688	0.598785	0.367283	0.177125	0.38677	0.28891	0.31248	0.336424	0.218304	0.283758	0.322369	0.845364	0.203545	0.743714
PC 42:11	C50H78NO8P	10.8	852.546	1786.41	959.517	3708.46	1805.16	1073.05	3146.82	597.403	758.712	965.797	797.696	186.88	764.66	0.637211	0.131113	1.18024	0.404229	0.198256	0.592951	0.361464	0.320101	0.425695	0.351547	0.0828583	0.430085	0.897049	0.281939	0.467671
PC 42:9	C50H82NO8P	11.2	856.577	1478.46	2552.74	2141.74	1871.82	1466.43	2027.98	739.928	1329.32	1105.2	1319.67	1022.36	230.177	0.527365	0.348819	0.681619	0.419157	0.270936	0.38213	0.447701	0.560842	0.487141	0.581581	0.453292	0.129464	1.09513	0.867471	0.0791601
1-Piperazinecarbodithioic acid	C5H10N2S2	14.6	163.039	7641.26	11733.9	9508.04	7897.11	8185.64	9089.34	5092.88	8287.59	8267.54	7461.22	6807.54	6211	2.72563	1.60338	3.02598	1.7684	1.51237	1.7127	3.08149	3.49653	3.64409	3.28819	3.01831	3.49339	1.73507	0.00689808	1.45169
PC O-32:7	C40H68NO7P	10.99	706.487	718.365	853.775	1161.91	727.942	628.916	635.5	448.282	242.428	599.655	631.43	495.202	729.608	0.25624	0.116664	0.369783	0.163008	0.116198	0.119747	0.271237	0.10228	0.264311	0.278273	0.219561	0.41037	1.61228	0.219475	0.651292
PC(14:0/0:0)	C22H46NO7P	7.5	468.309	87392.3	131044	361921	187088	167844	206138	42400.6	111920	114413	110817	86651	98276.2	31.1727	17.9065	115.183	41.8946	31.0106	38.8423	25.6549	47.2188	50.4298	48.8374	38.4191	55.2756	1.28758	0.666178	0.184564
1-Piperazineethanol	C6H14N2O	10.01	131.118	4278.57	4774.79	3704.42	3562.9	4077.16	4929.27	2644.01	4777.79	5156.49	4242.6	2079.36	4579.2	1.52616	0.65245	1.17895	0.797841	0.753291	0.928817	1.59978	2.01575	2.27283	1.86973	0.921943	2.57558	2.06766	0.0152317	1.32204
PE 18:1	C23H44NO8P	6.83	494.288	926.194	1916.37	2041.21	803.827	1118.37	1089.42	510.883	591.709	505.366	584.578	600.823	415.342	0.330372	0.261862	0.649627	0.180001	0.206629	0.205278	0.309115	0.249642	0.222751	0.257626	0.266392	0.23361	1.01506	0.740217	0.20866
PE 18:2	C23H42NO8P	6.36	492.271	1285.08	1077.12	1326.57	587.721	663.779	584.757	456.701	625.713	427.399	470.78	521.353	395.84	0.458388	0.147183	0.422188	0.131608	0.122639	0.110185	0.276331	0.263988	0.188385	0.207475	0.231156	0.222641	1.38743	0.538419	0.390856
PE 19:1	C24H46NO8P	9.12	508.304	18583.5	9879.98	6040.8	4671.94	6712.29	8294.8	19611.5	14104.2	4942.43	10591.8	1342.02	7343.4	6.6287	1.35005	1.92251	1.04619	1.24016	1.56298	11.8661	5.95057	2.17848	4.66783	0.595022	4.13031	2.48584	0.122032	0.756981
PE 19:2	C24H44NO8P	8.41	506.287	16063	50550.5	4099.44	10720.5	1639.83	8232.56	27449.9	38526.5	4935.15	16574.8	5179.55	14045.1	5.72965	6.90747	1.30467	2.40064	0.302972	1.55125	16.6088	16.2543	2.17527	7.30456	2.2965	7.89967	3.77238	0.00295549	1.04674
PE 19:3	C24H42NO8P	7.84	504.274	1018.95	976.239	1131.62	813.623	961.348	1053.51	691.125	845.268	503.292	398.958	592.473	408.025	0.363457	0.133398	0.360145	0.182194	0.177618	0.198512	0.418172	0.356618	0.221837	0.175822	0.262689	0.229495	1.33998	0.382206	0.489658
PE 21:3	C26H46NO8P	8.78	532.304	3503.48	9415.53	1278.04	1622.55	3812.16	4312.59	6594.14	4474.63	910.7	3963.81	2242.55	1908.39	1.24969	1.28658	0.406743	0.363337	0.704329	0.812617	3.98985	1.88785	0.40141	1.74686	0.994297	1.07338	2.19789	0.0542808	0.934985
PE 21:4	C26H44NO8P	8.38	530.288	49951	47687.5	12643	10770.5	3074.13	13177	45133.1	52674.6	9962.81	33216.6	11655.3	19680.9	17.8175	6.51624	4.02371	2.41183	0.567972	2.48293	27.3082	22.2234	4.39132	14.6387	5.16771	11.0696	4.2768	0.0148969	1.09699
PE 21:5	C26H42NO8P	7.91	528.267	497.032	1593.69	1515.51	1473.72	1937.66	2066.51	1032.68	1544.67	981.116	1563.85	1215.9	844.113	0.177291	0.21777	0.482319	0.330009	0.358	0.38939	0.624835	0.651698	0.432448	0.689194	0.539101	0.474773	2.03785	0.0393776	1.35665
PE 22:3e	C27H50NO7P	9.38	532.341	1816.16	2447.01	1969.84	3114.66	2134.25	2862.03	1255.84	1563.84	1897.66	1704.19	512.953	1020.42	0.647822	0.334372	0.626912	0.697464	0.394321	0.53929	0.759861	0.659786	0.836436	0.751042	0.227432	0.573938	1.1997	0.49861	0.285047
1-Stearoyl-2-Arachidonoyl PC	C46H84NO8P	11.16	810.599	3689.5	3065.07	2841.14	3480.85	3716.41	4306.38	2112.84	2823.38	3441.88	3020.93	2858.63	1487.86	1.31604	0.418826	0.904207	0.779466	0.68664	0.811448	1.27839	1.19119	1.51708	1.33133	1.26745	0.836848	1.67975	0.03925	1.171
PE 23:0	C28H56NO8P	10.58	566.382	936.282	412.976	1360.38	438.281	846.388	844.992	440.933	603.644	586.507	604.899	592.712	665.985	0.333971	0.056431	0.432949	0.0981442	0.156378	0.159221	0.266791	0.254677	0.258515	0.266581	0.262795	0.374584	2.10973	0.155566	0.8536
PE 23:4	C28H48NO8P	9.15	558.32	6496.59	4409.76	2027.32	2005.85	2304.07	1408.78	4726.83	5640	1144.78	5389.27	999.024	2637.07	2.31732	0.60257	0.645204	0.44917	0.425697	0.265455	2.86001	2.37952	0.504587	2.37507	0.442945	1.48323	2.98015	0.0801361	0.970399
PE 23:5	C28H46NO8P	8.59	556.305	7697.9	6506.84	7271.83	6990.59	7408.9	7008.64	8876.69	8363.02	5503.34	7577.16	7982.97	4638.39	2.74583	0.889126	2.3143	1.5654	1.36886	1.32063	5.37092	3.52836	2.42571	3.33928	3.53947	2.60887	2.27781	0.00830827	1.41783
PE 25:0	C30H60NO8P	10.74	594.413	1096.74	329.119	1216.5	644.241	665.972	276.847	462.674	153.912	503.32	268.135	531.556	483.611	0.391206	0.0449724	0.387158	0.144265	0.123044	0.0521661	0.279945	0.0649353	0.221849	0.118168	0.23568	0.272008	1.78022	0.465837	0.304558
PE O-28:7_3:0	C36H60NO7P	10.85	650.407	449.386	3528.34	368.454	339.702	1842.47	2417.38	1251.57	1879.64	1420.72	2144.52	1566.28	856.923	0.160295	0.482129	0.117262	0.0760694	0.340413	0.455504	0.757276	0.793019	0.626213	0.945097	0.694454	0.481978	4.53861	0.0252875	1.40536
PE(14:0/0:0)	C19H40NO7P	7.46	426.262	3305.99	13717.9	17685.4	17762.3	16085.3	18455.7	2540.21	4694.66	6143.19	4064.55	4161.5	4184.26	1.17924	1.87449	5.62848	3.9775	2.9719	3.47759	1.53698	1.98068	2.70774	1.79126	1.84511	2.35345	0.76484	0.103056	0.838606
PE(16:0/0:0)	C21H44NO7P	8.55	454.292	607361	552221	1.13262e+06	1.08467e+06	929283	982254	284748	536349	755685	588515	370798	579118	216.645	75.4581	360.462	242.891	171.693	185.085	172.29	226.286	333.084	259.361	164.403	325.726	1.41723	0.315911	0.471756
PE(17:0/0:0)	C22H46NO7P	9.12	468.309	119133	87576.9	267272	257422	163931	195709	68314.2	107781	172665	112240	39625	133452	42.4946	11.9669	85.0606	57.6445	30.2877	36.8773	41.3342	45.473	76.1055	49.4645	17.5688	75.0602	1.52348	0.506066	0.27988
PE(17:1(9Z)/0:0)	C22H44NO7P	8.27	466.293	28506.1	22391.6	82064	46618.8	45576.1	55612.7	10614.6	30125.8	27854	26406.5	16570.5	21099.9	10.1681	3.05969	26.1173	10.4393	8.42058	10.479	6.42248	12.7101	12.2772	11.6374	7.34697	11.8677	1.39592	0.874631	0.0604071
PE(18:1(9Z)/0:0)	C23H46NO7P	8.8	480.308	728012	680883	1.63901e+06	1.30607e+06	1.02479e+06	1.31028e+06	436776	841314	844607	862346	478556	732295	259.681	93.0391	521.624	292.469	189.339	246.894	264.275	354.95	372.278	380.039	212.181	411.881	1.60579	0.23271	0.646713
PE(19:1(9Z)/0:0)	C24H48NO7P	9.29	494.324	13020.8	18047.7	33121.4	33277.4	22312.8	32034.9	5924.79	19460.1	18476.5	17389.3	7010.1	14464.8	4.64451	2.46613	10.5411	7.4518	4.1225	6.03631	3.58485	8.21023	8.14393	7.66351	3.10812	8.13573	1.33396	0.627258	0.211059
Pentadecanoyl Ethanolamide	C17H35NO2	9.32	286.274	1284.09	2382.44	1343.97	1038.72	372.852	1060.42	778.97	511.168	980.531	429.983	980.691	941.942	0.458035	0.325549	0.427726	0.232601	0.0688877	0.199815	0.471323	0.215662	0.43219	0.189495	0.434816	0.529797	2.08	0.337715	0.579697
PG(18:1(9Z)/0:0)	C24H47O9P	7.04	511.304	1652.41	5246.21	5062.77	3571	2994.75	3656.49	3668.41	1283.63	2237.13	3978.03	2404.27	2473.96	0.589412	0.716867	1.61125	0.799654	0.553307	0.688989	2.2196	0.541566	0.986063	1.75313	1.066	1.39148	1.87864	0.173092	0.905279
1-Stearoyl-2-docosahexaenoyl-sn-glycero-3-phosphocholine	C48H84NO8P	10.56	834.594	1757.52	1692.74	1665.81	961.349	929.707	975.395	1244.77	1469.48	1751.08	991.333	479.687	595.013	0.626905	0.231304	0.530153	0.215275	0.171772	0.183793	0.753158	0.619975	0.771827	0.436884	0.212682	0.334666	1.73768	0.0101815	0.833913
PGF2α 1,11-lactone	C20H32O4	5.35	319.227	13999.1	18733.3	8934.94	13211.1	17117.8	14163.5	4868.96	9145.15	6635.82	7715.18	6308.02	6480.09	4.99345	2.55981	2.84359	2.95835	3.16266	2.66882	2.94601	3.85834	2.92488	3.40011	2.79683	3.64474	1.08753	0.78439	0.259611
PGF2α 1,15-lactone	C20H32O4	5.91	337.237	5066.19	14010.4	9645.37	8466.22	9145.43	9407.35	2468.67	3735.65	4828.16	2939.92	4376.02	2871.2	1.8071	1.91445	3.06969	1.89584	1.6897	1.77262	1.49369	1.57607	2.12812	1.29563	1.94023	1.61491	0.847632	0.0687119	0.911237
PGK2	C20H30O5	6.76	351.216	2128.24	2362.22	2982.46	2273.18	2843.27	2809.49	804.18	1006.09	1813.63	1464.46	1412.42	1273.23	0.759142	0.322786	0.949184	0.509033	0.525319	0.52939	0.486577	0.424471	0.799397	0.645391	0.626236	0.716129	1.10182	0.636565	0.165235
Phe Ala	C12H16N2O3	1.77	237.124	6216.68	17196	7877.23	11169.4	19613.8	16375.3	3677.47	6620.17	8978.21	6928.1	9756.72	5872.3	2.21748	2.34975	2.50697	2.50117	3.62383	3.08559	2.22509	2.79305	3.95733	3.05324	4.32591	3.30289	1.20925	0.0365894	0.707997
Phe Arg	C15H23N5O3	2.62	322.188	7887.4	29947.7	18707.6	21424.9	23236.2	26874.5	3548.75	10439.2	10561.5	11932.2	9780.84	6917.34	2.81343	4.0922	5.95379	4.79767	4.29309	5.06393	2.1472	4.40431	4.65521	5.25857	4.3366	3.89067	0.915979	0.221239	0.378568
Phe Asn Ile Glu	C24H35N5O8	3.27	522.256	3090.8	16873.9	4003.78	10379.9	8451	7294.56	1840.91	1843.43	1752.38	1706.3	2020.04	1571.03	1.10249	2.30573	1.27422	2.32437	1.5614	1.37451	1.11386	0.777742	0.772398	0.751973	0.895638	0.883631	0.582299	0.0169682	1.49717
Phe Asp	C13H16N2O5	1.56	281.114	3921.46	26378.6	3811.47	14868.6	14627.5	13629.8	956.48	2878.48	3258.26	3266.3	3759.61	2520.81	1.39878	3.60449	1.21302	3.32953	2.70256	2.56826	0.578727	1.21443	1.43615	1.43947	1.66693	1.41783	0.589299	0.01858	1.16101
Phe Asp Ile Glu	C24H34N4O9	3.37	523.244	15173	23142.9	3592.32	18096.7	15654.4	12884.7	2152.88	3433.73	2704.22	2147.62	2155.8	936.194	5.41218	3.16236	1.14327	4.05239	2.89229	2.42785	1.30262	1.44869	1.19194	0.946463	0.955834	0.526564	0.420379	0.00805199	1.41526
Phe Gln Asp	C18H24N4O7	2.12	409.174	5607.7	27166.6	6085.02	8186.13	10509.7	9543.78	2531.59	4619.37	3808.88	3549.29	4189.15	3088.22	2.00026	3.71218	1.93659	1.83312	1.94176	1.79833	1.53176	1.94891	1.67885	1.56418	1.85737	1.73698	0.822236	0.0675353	0.9081
(1S,4S,5R,9R,13S)-5,9-dimethyl-14-methylidenetetracyclo[11.2.1.0鹿,鹿鈦�.0鈦�,鈦筣hexadec-10-ene-5-carboxylic acid	C20H28O2	5.96	301.216	3329.13	3754.37	3142.13	2618.02	3035.05	3018.47	1972.82	3727.73	867.89	3076.13	3432.62	2373.12	1.1875	0.513015	1	0.586252	0.560753	0.568767	1.19367	1.57273	0.382541	1.35566	1.52195	1.33477	1.97112	0.207858	0.994712
1-Stearoyl-2-hydroxy-sn-glycero-3-phosphocholine	C26H54NO7P	7.24	524.371	6532.26	51145.1	15107.6	27087.2	26026.5	30036.1	3864.86	28148	23921.1	24747.6	20120.6	19143.4	2.33005	6.98871	4.80806	6.06564	4.80863	5.65968	2.33847	11.8756	10.5437	10.9064	8.92101	10.7673	1.74192	0.00497584	0.863935
Phe Glu	C14H18N2O5	1.67	295.129	5849.88	38501.1	9930.37	23712.4	30045	29099.9	3943.92	7657.54	6948.48	6208.99	5751.39	4693.63	2.08664	5.26098	3.16039	5.30991	5.55108	5.48327	2.38631	3.23072	3.06269	2.73632	2.55004	2.63994	0.697157	0.0427016	1.16272
Phe Glu Asn Asn	C22H30N6O9	2.16	523.218	4187.49	21853.7	2525.3	10332.3	11034.5	12163.3	1634.88	3729.19	2290.25	1937.68	1820.15	2243.83	1.49367	2.98619	0.803689	2.31371	2.03872	2.29192	0.989198	1.57334	1.00948	0.853941	0.807014	1.26205	0.626793	0.027124	1.15939
Phe Glu Lys Asn	C24H36N6O8	2.45	537.268	7629.32	11352.1	8058.74	8249.85	9729.78	9711.05	2351.59	6904.41	9786.25	7222.1	11096.3	7844.64	2.72137	1.55121	2.56474	1.84739	1.79766	1.82984	1.42285	2.91297	4.3135	3.18281	4.91984	4.41223	1.82558	0.0981	1.06747
Phe Glu Met Ala	C22H32N4O7S	2.76	497.206	7846.36	5349.63	10217.9	10272.9	11705.1	12771	5775.57	9361.33	5540	7564.83	9047.37	5873.65	2.79879	0.730999	3.2519	2.30041	2.16262	2.40643	3.49457	3.94955	2.44187	3.33385	4.0114	3.30365	2.01324	0.12915	1.03305
Phe Glu Pro	C19H25N3O6	1.66	392.183	1679.57	9305.69	1725.14	4142.53	3483.73	3188.75	455.363	808.84	721.319	512.285	703.875	520.151	0.599099	1.27157	0.549035	0.927635	0.64365	0.600853	0.275522	0.341249	0.317936	0.225766	0.312082	0.29256	0.420415	0.00150445	1.65387
Phe His Phe Met	C29H36N6O5S	2.54	581.257	2971.57	8432.81	13818.8	13108.1	17876.1	7697.37	3111.7	9618.39	6359.37	5473.55	5737.24	4046.97	1.05996	1.1523	4.39791	2.93529	3.30276	1.45041	1.88277	4.058	2.80303	2.41221	2.54376	2.27623	1.5161	0.426815	0.405487
Phe Ile	C15H22N2O3	3.02	279.17	24292.9	88244.8	75904.3	62219.4	65512.9	70487	40623.4	72465.2	34963.1	73673.7	62761.3	55428.8	8.66526	12.0582	24.157	13.9328	12.1041	13.2818	24.5796	30.5731	15.4107	32.4682	27.8269	31.176	2.16443	0.0310577	1.42425
Phe Leu	C15H22N2O3	2.77	279.17	17777.6	24134	29428.2	29867.6	32445.1	22878.3	7901.44	22349.1	25108.4	20034	21282	18684.5	6.34125	3.29778	9.36567	6.68824	5.99452	4.31093	4.78084	9.4291	11.0671	8.82907	9.43594	10.5091	1.6878	0.0860912	0.996882
Phe Met Trp Lys	C31H42N6O5S	2.68	611.308	2490.13	19593.1	2275.2	10077.9	11488.6	10846.6	9021.22	1624.39	4090.94	3922.74	5663.22	4529.79	0.888226	2.67729	0.724094	2.25673	2.12261	2.04382	5.45837	0.68533	1.80317	1.72876	2.51095	2.54779	2.01451	0.59619	0.398428
Phe Phe	C18H20N2O3	3.2	313.155	18100.2	48701.2	13446	29687.1	34414.8	37414.4	34583.8	60646.6	23604.5	53420.7	60588.5	56587.7	6.45634	6.65476	4.27925	6.64782	6.35844	7.04996	20.9253	25.5868	10.4042	23.5427	26.8636	31.8279	3.63302	3.30406e-05	1.71523
Phe Phe Arg Glu	C29H39N7O7	3.53	598.298	5757.86	27063.9	5926.4	13844.2	13233.3	14561.2	3090.34	6317.08	6522.65	4317.9	6601.56	8021.05	2.05382	3.69814	1.88611	3.10013	2.44497	2.74376	1.86984	2.66518	2.87499	1.90292	2.92698	4.51146	1.10177	0.85491	0.0539279
Phe Phe Asp Asp	C26H30N4O9	3.51	543.208	14731.6	18094.1	8398.12	19033.1	23915.5	15337.1	3724.74	4961.39	5862.7	3954.5	3200.63	2218.67	5.25473	2.47247	2.67275	4.26207	4.4186	2.88995	2.25369	2.09321	2.58411	1.74276	1.41909	1.2479	0.567367	0.015467	1.4205
Phe Phe Phe Arg	C33H41N7O5	3.45	616.328	7534.46	15517.2	15308.4	11650.5	9102.78	12262.5	8128.41	5615.61	7492.65	10813.9	3352.39	5408.92	2.68753	2.12035	4.87198	2.6089	1.68182	2.31061	4.91817	2.36923	3.30254	4.76573	1.48638	3.04226	1.2754	0.317046	0.450731
Phe Pro Asp Val	C23H32N4O7	2.58	477.234	4363.35	11504.1	5277.74	4872.47	7311.27	6075.98	3337.12	6885.22	2785.3	4333.25	4033.91	3612.58	1.5564	1.57197	1.67967	1.09109	1.35082	1.14489	2.01915	2.90487	1.22768	1.90968	1.78855	2.0319	1.4542	0.069728	1.17019
Phe Pro Glu Lys	C25H37N5O7	2.83	520.276	7091.98	25820.1	9744.45	11025.3	8078.57	16934.6	3631.93	6318.49	5153.46	6316.45	4144.24	3685.27	2.5297	3.52819	3.10122	2.46889	1.49259	3.19097	2.19753	2.66577	2.27149	2.78368	1.83746	2.07279	0.894141	0.236829	0.510227
Phe Pro Trp	C25H28N4O4	3.99	449.22	2047.98	36621.8	7527.59	12636.4	13868.3	14009.5	2859.4	5624.3	5288	4868.25	5213.45	3307.86	0.730511	5.00417	2.3957	2.82966	2.5623	2.6398	1.73011	2.37289	2.3308	2.14546	2.31153	1.86051	1.0301	0.646627	0.277998
Phe Ser	C12H16N2O4	1.46	253.119	1626.79	5429.31	3199.73	3255.68	4680.66	4218.11	1191.85	3259.91	1755.58	2266.52	2302.41	1446.27	0.580273	0.741886	1.01833	0.729045	0.864793	0.794814	0.72114	1.37535	0.773808	0.998864	1.02084	0.813456	1.23842	0.203962	0.750885
Phe Ser Ala Gln	C20H29N5O7	4.99	452.221	9191.01	16500.6	4846.07	11107.5	12457.8	12164.6	2708	4231.56	3060.87	4121.47	3879.66	5049.36	3.27842	2.25472	1.54229	2.48731	2.30168	2.29217	1.6385	1.78529	1.34914	1.81634	1.72015	2.84002	0.813826	0.0996521	0.812537
Phe Ser Ala Leu	C21H32N4O6	3.3	437.239	6052.66	8844.59	2006.95	4867.92	6629.01	5863.5	2010.39	7793.27	6656.69	6890.79	6252.52	4957.47	2.15898	1.20857	0.638721	1.09007	1.22477	1.10485	1.21641	3.28798	2.93408	3.0368	2.77223	2.78834	2.57512	0.0420394	1.40119
Phe Ser Glu	C17H23N3O7	1.95	382.162	3342.91	6088.5	1733.94	3853.54	3863.52	3450.22	897.506	1361.5	1432.26	1283.32	1493.62	1145.9	1.19241	0.831962	0.551837	0.862923	0.71382	0.650121	0.543044	0.574416	0.631298	0.565563	0.662236	0.644513	0.810727	0.123491	1.03484
Phe Thr	C13H18N2O4	1.54	267.134	5202.4	10314.2	4489.45	9446.64	8130.04	10028.6	1625.81	3253.6	4218.64	3239.81	3186.63	2936.5	1.85569	1.40938	1.42879	2.11539	1.5021	1.88968	0.983713	1.37269	1.85945	1.42779	1.41288	1.65164	0.882514	0.253357	0.80854
Phe Thr Ser Glu	C21H30N4O9	1.49	483.21	1589.75	5896.81	1019.33	2511.79	3594.75	3508.04	388.213	1150.52	1248.67	473.923	882.303	524.34	0.567063	0.805768	0.324408	0.562465	0.664162	0.661016	0.234892	0.485406	0.550379	0.208859	0.391193	0.294916	0.686615	0.0656414	1.21505
Phe Trp Gly	C22H24N4O4	2.22	409.181	3234.14	44609.3	2171.17	14461	16716.6	16385.1	1308.8	3580.08	2515.9	2751.71	3494.04	2005.59	1.15361	6.09563	0.690986	3.23825	3.08854	3.08743	0.791901	1.51044	1.10894	1.21269	1.54918	1.12805	0.630092	0.0552998	0.954006
Phe Tyr	C18H20N2O4	2.36	329.15	4586.39	17488.1	3773.19	4465.68	11418.4	7953.96	7748.19	9825.39	5359.04	9405.33	11192.6	4904.94	1.63596	2.38966	1.20084	1	2.10965	1.49876	4.68811	4.14533	2.36211	4.14496	4.96254	2.7588	2.48423	0.00138779	1.5689
Phe Tyr Asn	C22H26N4O6	2	443.194	2213.53	8440.82	2419.76	4314.91	5543.82	5026.65	2581.97	1758.74	1687.29	1550.33	1743.99	928.739	0.789562	1.15339	0.770101	0.966238	1.02427	0.947167	1.56225	0.742013	0.743709	0.683236	0.773246	0.522371	0.933537	0.40519	0.571094
Phe Tyr Gly Asn	C24H29N5O7	2.6	500.214	25558	22363.7	6327.95	16379.6	17261.4	16784.5	9349.25	29904	13687.1	17906.1	15256.4	12375.8	9.11649	3.05589	2.0139	3.66788	3.18919	3.16269	5.65685	12.6165	6.03288	7.89127	6.76433	6.96082	2.36968	0.0400052	1.32305
Phe Val	C14H20N2O3	2.27	265.154	13421.2	41520.8	13465.4	20817.7	30311.5	32441.6	14109.6	19677	10990.2	15675.3	18064.1	14676.4	4.78732	5.6736	4.28544	4.6617	5.60031	6.11293	8.53714	8.30174	4.84416	6.90816	8.00921	8.25476	1.43988	0.00199617	1.39052
Phe Val Gly Gln	C21H31N5O6	2.54	450.234	2373.29	36141.5	11521.6	18721.3	17956.3	23479.9	2474.52	4235.19	4525.66	3828.5	4178.09	3313.77	0.84655	4.93854	3.6668	4.19225	3.31758	4.4243	1.49723	1.78683	1.99478	1.68724	1.85247	1.86384	0.676095	0.0626414	1.063
PHENACYLAMINE	C8H9NO	0.99	136.076	2210.43	6217.69	1714.04	3731.66	4757.13	4133.41	905.583	1636.83	2150.11	1523.9	1661.19	1286.26	0.788458	0.849615	0.545503	0.83563	0.878921	0.778855	0.547932	0.690579	0.947706	0.671587	0.736535	0.723459	0.96927	0.565726	0.495616
Phenylalanyl-Histidine	C15H18N4O3	12.15	303.146	9661.74	11286.1	9915.94	10153.5	12483.3	11765.8	9403.7	9892.37	9656.45	10328.6	8538.47	8515.96	3.44633	1.54219	3.1558	2.27368	2.30641	2.21701	5.6898	4.17359	4.25628	4.55183	3.78576	4.78982	1.9183	0.00154201	1.53926
1-Stearoyl-2-hydroxy-sn-glycero-3-phosphoethanolamine	C23H48NO7P	9.68	482.324	1.37399e+06	863273	2.32948e+06	2.70317e+06	1.7801e+06	1.80774e+06	1.34666e+06	1.23771e+06	2.4501e+06	1.56564e+06	545332	2.15508e+06	490.102	117.962	741.369	605.321	328.89	340.63	814.808	522.191	1079.93	689.983	241.788	1212.13	2.16325	0.0932757	0.793502
[truncated: 1,082 more rows]

## Sheet: Table S7
Table S7 List of differentially altered metabolites between CON and PGE2 groups
[truncated: 588 more rows]

## Sheet: Table S8
Table S8 The analysis of lipid metabolites in ULF between CON and PGE2 groups
[truncated: 1,737 more rows]

[truncated: 2 more sheets: Table S9, Table S10]
